# Supplementary material for: 4-Carbamoylpiperidinium 2-carb­oxy­benzoate–benzene-1,2-dicarb­oxy­lic acid (1/1)
Source: Acta Crystallogr Sect E Struct Rep Online. 2011 Feb 5;67(Pt 3):o566. doi: 10.1107/S1600536811003825 (PMC3052136; doi:10.1107/S1600536811003825)
Supplement: Supplementary file 2 [file e-67-0o566-Isup2.hkl]

#
# h,k,l, Fc-squared, Fo-squared, sigma(Fo-squared) and status flag
#
data_I
_shelx_title ' gs10gs43_INIPPHA'
_shelx_refln_list_code          4
_shelx_F_calc_maximum      114.12
_exptl_crystal_F_000       496.00
_reflns_d_resolution_high  0.8108
 
loop_
 _symmetry_equiv_pos_as_xyz
 'x, y, z'
 '-x, -y, -z'
 
_cell_length_a     8.7857
_cell_length_b    11.7907
_cell_length_c    12.3188
_cell_angle_alpha  62.496
_cell_angle_beta   85.916
_cell_angle_gamma  82.604
 
_shelx_F_squared_multiplier     1.000
 
loop_
 _refln_index_h
 _refln_index_k
 _refln_index_l
 _refln_F_squared_calc
 _refln_F_squared_meas
 _refln_F_squared_sigma
 _refln_observed_status
   2   0   0       30.45       40.17      2.10 o
   3   0   0      827.78      844.45      6.08 o
   4   0   0     1725.84     1794.65     41.80 o
   5   0   0      430.23      447.17      6.29 o
   6   0   0        4.49        4.21      2.11 o
   7   0   0       80.56       90.40      3.60 o
   8   0   0       50.17       44.51      3.28 o
   9   0   0        4.14        4.70      3.34 o
  10   0   0       20.20       14.89      3.74 o
 -10   1   0       18.22       21.24      4.95 o
  -9   1   0       95.71       86.68      5.06 o
  -8   1   0       77.44       75.85      4.55 o
  -7   1   0       34.21       31.11      2.85 o
  -6   1   0       60.15       59.40      3.55 o
  -5   1   0        7.61        5.93      3.06 o
  -4   1   0      214.92      247.66     13.57 o
  -3   1   0      227.64      239.19      4.90 o
  -2   1   0      200.87      192.66      2.21 o
   2   1   0      867.31      809.42      4.40 o
   3   1   0     1267.47     1321.90      7.09 o
   4   1   0      137.29      140.61      3.89 o
   5   1   0       12.46       10.85      2.07 o
   6   1   0       40.82       45.65      2.34 o
   7   1   0       52.24       56.92      3.01 o
   8   1   0       97.53       96.54      5.92 o
   9   1   0       30.28       28.55      4.60 o
  10   1   0       50.84       57.53      5.84 o
 -10   2   0       18.15       19.70      4.67 o
  -9   2   0      141.05      128.13      5.81 o
  -8   2   0      115.94      119.32      6.73 o
  -7   2   0       18.73       17.25      4.15 o
  -6   2   0      151.23      155.27      6.25 o
  -5   2   0     2038.22     2099.33     53.00 o
  -4   2   0      879.55      967.84     14.04 o
  -3   2   0       22.23       22.34      1.56 o
  -2   2   0      785.90      738.21      4.15 o
  -1   2   0       58.07       52.88      1.18 o
   0   2   0       27.42       15.19      1.33 o
   1   2   0     4544.30     4509.64     27.20 o
   2   2   0    13024.49    10531.17    150.98 o
   3   2   0       54.91       51.01      2.88 o
   4   2   0      544.47      565.81      5.02 o
   5   2   0       47.12       50.49      3.14 o
   6   2   0      485.53      511.22      6.47 o
   7   2   0       76.96       77.47      3.06 o
   8   2   0       63.37       61.20      4.29 o
   9   2   0        4.30        4.70      3.96 o
  10   2   0       31.53       25.43      5.22 o
 -10   3   0       30.76       33.59      4.46 o
  -9   3   0      124.85      120.18      7.33 o
  -8   3   0        0.13        0.79      4.11 o
  -7   3   0      123.15      121.45      6.71 o
  -6   3   0       40.19       38.05      4.54 o
  -5   3   0      166.58      151.23      5.97 o
  -4   3   0      459.57      491.08     12.23 o
  -3   3   0     2200.07     2271.93      8.50 o
  -2   3   0     1135.41     1200.57      9.75 o
  -1   3   0      152.88      176.83      2.71 o
   0   3   0      242.89      220.91      3.14 o
   1   3   0        8.02       10.75      1.21 o
   2   3   0      543.51      505.45      3.96 o
   3   3   0     2446.80     2502.17     13.66 o
   4   3   0     1789.93     1788.99     18.94 o
   5   3   0      825.04      866.90     14.68 o
   6   3   0       53.90       52.67      2.20 o
   7   3   0       58.20       73.25      5.27 o
   8   3   0      708.41      701.13     10.79 o
   9   3   0       83.30       80.33      4.70 o
  10   3   0       19.10       13.02      4.34 o
  -9   4   0       35.44       39.78      7.46 o
  -8   4   0      270.92      245.92      9.53 o
  -7   4   0      336.98      313.80      9.99 o
  -6   4   0       16.86       23.38      4.38 o
  -5   4   0        5.48        2.72      3.55 o
  -4   4   0       70.02       72.67      2.11 o
  -3   4   0      469.83      512.28      4.36 o
  -2   4   0       32.96       27.18      1.85 o
  -1   4   0     1459.14     1484.79      8.25 o
   0   4   0      355.77      369.75      3.87 o
   1   4   0       18.02       13.55      1.20 o
   2   4   0      219.03      230.97      2.63 o
   3   4   0        4.60        5.73      1.09 o
   4   4   0      758.89      884.36      8.17 o
   5   4   0       25.98       27.18      2.36 o
   6   4   0        6.51        6.80      2.47 o
   7   4   0      191.76      185.60      7.27 o
   8   4   0      100.63       99.20      9.58 o
   9   4   0       63.10       65.54      5.56 o
  10   4   0       10.82       13.70      3.82 o
  -9   5   0       28.68       37.88      6.07 o
  -8   5   0       26.68       34.33      6.67 o
  -7   5   0        0.05        1.61      4.50 o
  -6   5   0       10.81        9.56      4.82 o
  -5   5   0      205.84      202.30      9.04 o
  -4   5   0       17.74       12.93      1.57 o
  -3   5   0        2.35        2.66      1.60 o
  -2   5   0      116.08      141.03      3.58 o
  -1   5   0      698.73      698.17      6.52 o
   0   5   0       34.02       40.65      1.97 o
   1   5   0       97.88      105.81      2.29 o
   2   5   0      970.89     1016.99      5.67 o
   3   5   0      844.77      841.05     10.82 o
   4   5   0     1258.35     1291.53     12.90 o
   5   5   0       85.27       78.85      2.33 o
   6   5   0       45.80       39.00      3.37 o
   7   5   0       18.01       15.21      2.38 o
   8   5   0       33.01       37.19      3.77 o
   9   5   0        8.20       10.50      4.43 o
  10   5   0       39.84       34.27      4.53 o
  -8   6   0        1.79        2.32      5.18 o
  -7   6   0        2.44        0.98      4.82 o
  -6   6   0      159.55      160.46      7.81 o
  -5   6   0      301.05      285.30      9.27 o
  -4   6   0       61.36       66.34      2.65 o
  -3   6   0      141.79      146.71      3.55 o
  -2   6   0        7.31        5.71      1.73 o
  -1   6   0       26.81       37.59      3.24 o
   0   6   0       28.96       32.63      2.79 o
   1   6   0      540.20      496.47      5.04 o
   2   6   0      987.69     1042.80     16.64 o
   3   6   0        1.19        1.63      1.07 o
   4   6   0      254.46      253.25      5.61 o
   5   6   0        5.92        7.37      1.96 o
   6   6   0      223.16      232.41      6.17 o
   7   6   0      220.25      219.27      8.16 o
   8   6   0       56.62       68.63      4.58 o
   9   6   0       39.92       37.60      5.29 o
  10   6   0       47.41       42.20      5.66 o
  -8   7   0        2.37        1.11      5.69 o
  -7   7   0        0.44       -0.18      5.26 o
  -6   7   0        1.64        1.69      4.38 o
  -5   7   0      433.07      387.20     10.87 o
  -4   7   0       16.83       15.83      4.38 o
  -3   7   0       20.68       22.85      2.24 o
  -2   7   0       35.36       38.32      2.43 o
  -1   7   0       64.69       64.43      2.93 o
   0   7   0      121.86      120.03      6.42 o
   1   7   0      120.28      110.81      3.69 o
   2   7   0       28.10       32.54      2.32 o
   3   7   0       85.53       76.73      2.74 o
   4   7   0        2.30        3.18      2.49 o
   5   7   0       84.38       78.03      3.62 o
   6   7   0       40.04       38.05      3.52 o
   7   7   0      187.35      176.55      6.17 o
   8   7   0       83.73       87.16      5.50 o
   9   7   0      126.55      128.31      6.16 o
  -7   8   0        7.62        6.34      4.69 o
  -6   8   0        0.21        3.81      5.28 o
  -5   8   0        5.83        3.23      4.59 o
  -4   8   0       66.54       73.57      6.64 o
  -3   8   0      142.68      134.67      8.72 o
  -2   8   0       18.49       16.31      2.26 o
  -1   8   0      159.00      156.27      5.23 o
   0   8   0      217.23      233.04      5.93 o
   1   8   0        4.38       10.39      2.59 o
   2   8   0       34.23       38.65      2.71 o
   3   8   0      489.95      483.65      6.41 o
   4   8   0      123.49      128.96      5.04 o
   5   8   0      102.17      103.80      4.15 o
   6   8   0        0.15        0.96      3.02 o
   7   8   0      168.77      151.98      6.05 o
   8   8   0       98.65      100.76      6.84 o
   9   8   0      286.01      285.64      8.80 o
  -6   9   0       19.90       15.07      5.62 o
  -5   9   0       48.97       37.19      5.91 o
  -4   9   0       13.98        5.55      4.60 o
  -3   9   0       13.10       14.52      4.93 o
  -2   9   0      164.55      150.82      7.42 o
  -1   9   0      249.12      238.57      5.66 o
   0   9   0       23.22       21.93      3.42 o
   1   9   0        0.53        1.52      2.48 o
   2   9   0       59.56       53.35      2.85 o
   3   9   0       17.51       14.83      3.35 o
   4   9   0      151.29      142.96      6.40 o
   5   9   0       37.56       44.88      3.41 o
   6   9   0        7.59        6.48      3.18 o
   7   9   0        4.03        3.32      3.45 o
   8   9   0        0.96        4.14      3.65 o
  -5  10   0       12.71        5.39      8.76 o
  -4  10   0        1.83        5.70      4.88 o
  -3  10   0        7.20        8.68      4.88 o
  -2  10   0        1.20        0.19      4.58 o
  -1  10   0      169.05      159.28     11.11 o
   0  10   0      146.80      140.01      5.17 o
   1  10   0       14.51       14.76      2.88 o
   2  10   0        0.00        3.14      2.28 o
   3  10   0        0.19        1.80      3.20 o
   4  10   0       63.63       71.18      4.76 o
   5  10   0      105.46      101.20      4.59 o
   6  10   0        3.64        3.86      2.81 o
   7  10   0       43.60       43.53      4.62 o
  -4  11   0       43.36       48.59      6.47 o
  -3  11   0       72.27       67.07      6.88 o
  -2  11   0        2.58        7.49      4.45 o
  -1  11   0       23.19       22.64      5.07 o
   0  11   0       41.24       40.27      5.21 o
   1  11   0       63.17       69.65      4.18 o
   2  11   0        8.53        7.16      2.85 o
   3  11   0        1.49        2.79      2.83 o
   4  11   0       70.65       71.30      6.44 o
   5  11   0      128.02      126.77      6.24 o
   6  11   0        0.91        2.26      3.20 o
  -2  12   0       20.69       24.40      5.43 o
  -1  12   0        0.00        2.35      4.37 o
   0  12   0       71.61       69.55      6.36 o
   1  12   0       63.05       74.71      5.67 o
   2  12   0       40.32       40.72      3.85 o
   3  12   0        1.55        2.77      3.25 o
   4  12   0        0.69        0.88      3.05 o
   5  12   0        1.88        2.77      3.89 o
  -3 -12   1        7.11        8.35      3.20 o
  -2 -12   1        7.11        7.83      3.09 o
  -1 -12   1       62.29       71.58      4.72 o
   0 -12   1       35.77       39.42      5.79 o
   1 -12   1        0.52        2.13      4.49 o
  -5 -11   1       25.09       31.53      4.30 o
  -4 -11   1       37.46       38.63      4.43 o
  -3 -11   1       73.79       77.07      4.46 o
  -2 -11   1      130.76      122.98      5.25 o
  -1 -11   1        6.81       10.83      3.35 o
   0 -11   1        0.83        0.69      4.27 o
   1 -11   1        6.29        6.98      4.52 o
   2 -11   1      111.57      123.95      7.97 o
   3 -11   1        0.02       -1.07      5.29 o
  -7 -10   1        0.20       -1.23      3.63 o
  -6 -10   1        4.91        5.86      3.15 o
  -5 -10   1       49.17       49.84      4.49 o
  -4 -10   1        7.61       11.07      3.52 o
  -3 -10   1        0.00        1.96      3.46 o
  -2 -10   1      239.29      234.12      6.19 o
  -1 -10   1       45.02       47.54      3.57 o
   0 -10   1        0.55        3.26      3.38 o
   1 -10   1       11.41        6.83      4.18 o
   2 -10   1      309.00      287.03     12.38 o
   3 -10   1       11.51       15.13      5.13 o
   4 -10   1       26.70       25.37      5.50 o
   5 -10   1       12.86       19.56      6.22 o
  -8  -9   1        1.73        2.04      5.10 o
  -7  -9   1        1.49        3.21      3.30 o
  -6  -9   1        2.74        2.43      2.74 o
  -5  -9   1       37.30       42.13      3.46 o
  -4  -9   1       89.65       96.16      5.04 o
  -3  -9   1      179.92      187.56      6.29 o
  -2  -9   1      107.48      116.16      3.76 o
  -1  -9   1       38.82       38.01      3.83 o
   0  -9   1       16.57       13.95      3.64 o
   1  -9   1       48.73       35.90      5.16 o
   2  -9   1      102.14       84.11      8.17 o
   3  -9   1       19.72       20.42      5.10 o
   4  -9   1        0.60       -0.06      4.79 o
   5  -9   1        5.21        8.18      5.16 o
   6  -9   1        2.07       -0.21      5.61 o
  -8  -8   1       48.70       39.27      4.32 o
  -7  -8   1       79.90       64.83      5.36 o
  -6  -8   1        0.01        1.32      2.76 o
  -5  -8   1       56.73       52.13      3.48 o
  -4  -8   1       77.05       73.16      4.24 o
  -3  -8   1      114.47      123.66      4.77 o
  -2  -8   1      464.73      452.38      7.86 o
  -1  -8   1       59.72       54.43      3.79 o
   0  -8   1       11.12       10.09      3.01 o
   1  -8   1        7.48        3.16      2.00 o
   2  -8   1       28.58       35.05      5.04 o
   3  -8   1      161.76      158.43      7.52 o
   4  -8   1      303.39      294.45     10.17 o
   5  -8   1        0.05        1.41      4.37 o
   6  -8   1       13.21       14.32      4.83 o
   7  -8   1        3.01        0.93      5.35 o
  -9  -7   1       21.44       23.19      5.16 o
  -8  -7   1       16.95       15.10      4.15 o
  -7  -7   1       13.73       16.71      3.23 o
  -6  -7   1        7.91       10.66      2.95 o
  -5  -7   1       26.63       28.49      2.78 o
  -4  -7   1       38.17       47.73      3.50 o
  -3  -7   1       61.61       64.02      2.94 o
  -2  -7   1        4.97       10.11      2.21 o
  -1  -7   1       39.62       35.04      3.15 o
   0  -7   1      193.98      203.80      5.46 o
   1  -7   1        1.98        3.88      1.79 o
   2  -7   1      188.32      181.91      3.93 o
   3  -7   1       49.54       49.20      4.74 o
   4  -7   1        0.87       -0.73      4.32 o
   5  -7   1      276.50      271.56      9.64 o
   6  -7   1      129.53      123.84      7.49 o
   7  -7   1       22.57       24.13      5.66 o
   8  -7   1       30.27       26.11      5.70 o
  -9  -6   1        7.16       13.07      4.62 o
  -8  -6   1       26.35       31.33      4.24 o
  -7  -6   1       31.95       33.76      3.54 o
  -6  -6   1      112.88      107.97      4.72 o
  -5  -6   1       63.66       63.16      3.74 o
  -4  -6   1      402.06      429.70      7.05 o
  -3  -6   1       71.49       70.21      2.62 o
  -2  -6   1       74.19       61.24      2.74 o
  -1  -6   1      165.67      135.32      3.94 o
   0  -6   1      389.03      369.16      6.39 o
   1  -6   1      391.37      415.95      8.62 o
   2  -6   1      103.31      106.11      3.73 o
   3  -6   1      265.32      261.82      7.93 o
   4  -6   1      126.06      123.68      6.64 o
   5  -6   1      782.12      798.00     14.78 o
   6  -6   1      216.81      210.07      8.98 o
   7  -6   1        0.05        1.44      4.74 o
   8  -6   1       14.91       11.74      5.43 o
 -10  -5   1        0.00       -0.01      4.79 o
  -9  -5   1       65.00       62.10      6.27 o
  -8  -5   1        1.12        2.85      4.09 o
  -7  -5   1       75.13       76.61      4.40 o
  -6  -5   1       30.45       29.86      1.92 o
  -5  -5   1       29.37       24.08      1.62 o
  -4  -5   1      795.46      837.93      6.85 o
  -3  -5   1       22.54       26.29      1.28 o
  -2  -5   1        0.02        0.60      0.67 o
  -1  -5   1      775.46      749.54      6.31 o
   0  -5   1     1975.66     1853.18     29.36 o
   1  -5   1      248.04      266.11      6.59 o
   2  -5   1        4.54        4.04      1.12 o
   3  -5   1        0.42        0.77      2.88 o
   4  -5   1       14.75       25.29      4.40 o
   5  -5   1       41.38       35.77      5.09 o
   6  -5   1      432.04      415.59     24.96 o
   7  -5   1      142.21      136.58      7.87 o
   8  -5   1       30.79       28.81      5.20 o
   9  -5   1       19.60       16.56      5.13 o
 -10  -4   1       36.19       37.86      4.80 o
  -9  -4   1       53.24       57.25      5.91 o
  -8  -4   1       16.35       11.30      4.52 o
  -7  -4   1        5.24        4.94      2.55 o
  -6  -4   1       18.22       16.68      2.37 o
  -5  -4   1      348.94      390.50      7.35 o
  -4  -4   1       39.76       37.67      1.75 o
  -3  -4   1       34.26       34.81      2.31 o
  -2  -4   1      237.00      287.72      2.08 o
  -1  -4   1      179.18      168.58      2.42 o
   0  -4   1     1268.99     1365.25     11.26 o
   1  -4   1       70.68       51.19      3.41 o
   2  -4   1      304.88      288.01     11.88 o
   3  -4   1      228.97      189.74      9.62 o
   4  -4   1       82.90       71.26      6.14 o
   5  -4   1      265.68      283.55      8.37 o
   6  -4   1       21.41       30.51      9.70 o
   7  -4   1        1.07        1.66      4.59 o
   8  -4   1       29.41       22.20      5.09 o
   9  -4   1       12.48       13.53      5.51 o
 -10  -3   1       16.02       17.88      4.21 o
  -9  -3   1      276.48      275.84      7.91 o
  -8  -3   1       32.75       22.46      4.66 o
  -7  -3   1      378.78      377.92      9.66 o
  -6  -3   1       71.13       72.82      3.61 o
  -5  -3   1       37.38       51.72      3.65 o
  -4  -3   1       46.54      111.98     45.64 o
  -3  -3   1       35.56       43.62      1.62 o
  -2  -3   1     2026.49     2170.24      9.38 o
  -1  -3   1     3716.67     3566.76      9.27 o
   0  -3   1      547.09      543.25      5.01 o
   1  -3   1      118.59       99.93      3.73 o
   2  -3   1      246.25      290.84      6.03 o
   3  -3   1      683.39      707.89     18.47 o
   4  -3   1      478.88      487.55      5.28 o
   5  -3   1       64.28       66.20      8.23 o
   6  -3   1      213.51      197.18      7.27 o
   7  -3   1       20.57       18.54      5.73 o
   8  -3   1        0.62        4.03      4.76 o
   9  -3   1        4.70        1.91      4.60 o
  10  -3   1        9.68       14.05      4.00 o
 -10  -2   1       55.89       51.32      6.02 o
  -9  -2   1       78.29       83.41      6.23 o
  -8  -2   1      150.12      176.61      6.00 o
  -7  -2   1      114.33      126.86      6.07 o
  -6  -2   1       91.54       84.18      2.18 o
  -5  -2   1       64.62       74.41      2.25 o
  -4  -2   1       56.15       59.39      1.83 o
  -3  -2   1        3.64        4.28      1.92 o
  -2  -2   1        0.21        1.67      0.79 o
  -1  -2   1     5344.07     5025.01     34.95 o
   0  -2   1       34.11       39.03      1.50 o
   1  -2   1       52.29       57.70      2.81 o
   2  -2   1        0.02        0.42      2.27 o
   3  -2   1      164.54      158.05      4.05 o
   4  -2   1       32.25       35.22      2.22 o
   5  -2   1      484.39      518.26      9.52 o
   6  -2   1       32.19       30.68      4.09 o
   7  -2   1      226.07      214.51      9.35 o
   8  -2   1       29.30       35.67      5.20 o
   9  -2   1        0.06        0.71      4.74 o
  10  -2   1       33.81       30.94      5.37 o
 -10  -1   1       35.03       31.11      5.08 o
  -9  -1   1       43.49       50.46      5.44 o
  -8  -1   1      266.73      263.07      8.52 o
  -7  -1   1       86.19       80.71      3.14 o
  -6  -1   1       40.50       37.48      2.88 o
  -5  -1   1       70.45       83.10      4.25 o
  -4  -1   1       40.15       41.07      1.76 o
  -3  -1   1        6.15        5.65      0.87 o
  -2  -1   1     8157.10     7895.41     63.27 o
  -1  -1   1      254.48      178.20      1.90 o
   0  -1   1      176.66      180.06      3.53 o
   1  -1   1      554.69      599.88      8.28 o
   2  -1   1     1481.10     1405.54      7.00 o
   3  -1   1     1641.81     1672.74      8.73 o
   4  -1   1      753.72      783.50      9.77 o
   5  -1   1       57.17       54.81      3.92 o
   6  -1   1      143.69      165.76      6.34 o
   7  -1   1      344.60      326.54     14.12 o
   8  -1   1       45.01       40.48      3.85 o
   9  -1   1       34.51       34.90      4.14 o
  10  -1   1       83.03       73.42      6.42 o
 -10   0   1       10.34       13.62      4.40 o
  -9   0   1       10.73        8.09      3.42 o
  -8   0   1      172.39      167.10      4.77 o
  -7   0   1      258.76      268.31      6.61 o
  -6   0   1       11.98       10.89      2.12 o
  -5   0   1      498.96      514.17      6.59 o
  -4   0   1       11.99       18.25      2.01 o
  -3   0   1       11.69       13.23      1.21 o
  -2   0   1     2099.44     2069.78      8.25 o
   2   0   1        5.83       12.84      1.51 o
   3   0   1      709.61      688.61      8.18 o
   4   0   1      104.77      112.24      4.01 o
   5   0   1        0.99        2.55      2.65 o
   6   0   1      123.58      132.95      4.39 o
   7   0   1      360.30      338.63      5.99 o
   8   0   1        6.75        8.36      2.60 o
   9   0   1       24.78       31.97      5.02 o
  10   0   1       29.68       30.35      5.21 o
 -10   1   1        0.84       -2.26      3.66 o
  -9   1   1      111.18      100.63      5.27 o
  -8   1   1      261.65      244.00      5.73 o
  -7   1   1        8.41       11.05      2.63 o
  -6   1   1      136.14      140.19      3.89 o
  -5   1   1      870.85      963.94      9.31 o
  -4   1   1      405.05      393.01      8.09 o
  -3   1   1      408.89      400.51      4.92 o
  -2   1   1       41.92       33.35      1.61 o
  -1   1   1    10968.97     9658.32    206.46 o
   2   1   1     1083.03     1026.30      5.00 o
   3   1   1       60.60       54.33      1.72 o
   4   1   1      135.21      141.65      2.62 o
   5   1   1        0.01        2.99      2.48 o
   6   1   1      437.24      451.34      5.98 o
   7   1   1       31.48       27.62      2.64 o
   8   1   1        5.21        7.02      2.75 o
   9   1   1       15.45       14.68      3.29 o
  10   1   1       34.69       37.38      5.21 o
 -10   2   1       47.95       48.61      5.88 o
  -9   2   1      215.04      206.63      6.80 o
  -8   2   1        6.33        8.60      2.99 o
  -7   2   1       25.36       32.16      3.11 o
  -6   2   1      484.90      490.38      8.05 o
  -5   2   1      817.53      921.48     27.76 o
  -4   2   1      588.60      660.49      7.88 o
  -3   2   1     3373.14     3416.78     13.92 o
  -2   2   1      421.95      362.71      3.67 o
  -1   2   1      142.27      156.16      3.44 o
   0   2   1     3473.85     3387.58     27.13 o
   1   2   1     2020.63     1934.23     12.32 o
   2   2   1     5015.94     4910.79     26.82 o
   3   2   1      499.98      476.74      4.47 o
   4   2   1     1611.69     1661.33     11.49 o
   5   2   1      138.70      139.12      3.49 o
   6   2   1      265.93      278.55      4.66 o
   7   2   1        1.62        4.70      1.88 o
   8   2   1      277.69      272.33      8.46 o
   9   2   1       59.05       55.11      5.27 o
  10   2   1       19.32       23.57      9.51 o
 -10   3   1        1.06        0.18      3.87 o
  -9   3   1       42.60       42.47      4.36 o
  -8   3   1        1.92        1.51      4.37 o
  -7   3   1      245.05      225.10     12.75 o
  -6   3   1       56.58       53.94      4.79 o
  -5   3   1       14.46       16.43      2.54 o
  -4   3   1      245.72      236.58      4.74 o
  -3   3   1     3192.84     3255.21     14.06 o
  -2   3   1      244.85      215.58      3.38 o
  -1   3   1     1385.55     1388.22      9.17 o
   0   3   1      191.97      191.75      2.93 o
   2   3   1      480.71      489.14      2.71 o
   3   3   1      221.82      237.68      3.15 o
   4   3   1      753.18      727.35     12.91 o
   5   3   1      217.93      227.78      4.13 o
   6   3   1        1.55        0.61      1.81 o
   7   3   1        1.27        3.62      1.97 o
   8   3   1        1.59        4.66      2.85 o
   9   3   1      307.58      309.05     11.77 o
  10   3   1      103.33       90.17      6.67 o
  -9   4   1        0.82        4.47      4.43 o
  -8   4   1      116.00      120.69      7.75 o
  -7   4   1       45.59       48.02      5.52 o
  -6   4   1      122.74      121.56      9.26 o
  -5   4   1       87.82       91.42      4.35 o
  -4   4   1        2.60        2.04      2.05 o
  -3   4   1        0.92        2.81      1.94 o
  -2   4   1      981.61      957.39      7.58 o
  -1   4   1     1437.74     1521.98     10.14 o
   0   4   1       39.75       29.92      2.47 o
   1   4   1       22.03       29.38      2.04 o
   2   4   1       33.69       40.40      2.53 o
   3   4   1     1285.63     1274.15      8.58 o
   4   4   1      751.44      737.03      6.60 o
   5   4   1       67.18       64.99      1.76 o
   6   4   1      405.17      430.02      5.55 o
   7   4   1       59.58       60.70      4.64 o
   8   4   1        4.08        7.46      2.93 o
   9   4   1       18.23       23.94      3.71 o
  10   4   1       10.64       13.48      4.35 o
  -9   5   1        0.07        1.01      4.78 o
  -8   5   1       10.42       17.56      5.38 o
  -7   5   1      324.87      272.02      9.58 o
  -6   5   1      123.85      115.03      6.81 o
  -5   5   1      500.48      498.47      7.39 o
  -4   5   1       92.26      100.30      3.82 o
  -3   5   1      125.29      136.51      3.64 o
  -2   5   1       11.72       12.00      2.04 o
  -1   5   1       22.76       32.79      2.13 o
   0   5   1     1993.20     2173.33     14.37 o
   1   5   1       51.38       49.36      1.41 o
   2   5   1      503.18      567.24      8.51 o
   3   5   1     2922.46     3069.08     15.99 o
   4   5   1      258.49      253.27      5.64 o
   5   5   1       19.53       16.59      2.41 o
   6   5   1       93.47       85.54      5.32 o
   7   5   1        0.03        0.52      2.25 o
   8   5   1       10.25       13.30      3.00 o
   9   5   1        4.42        3.53      2.69 o
  10   5   1       20.40       21.35      3.41 o
  -9   6   1        1.95        5.53      4.84 o
  -8   6   1       96.81       97.77      8.76 o
  -7   6   1        4.47        2.17      4.46 o
  -6   6   1        0.89       -1.42      4.73 o
  -5   6   1       93.93       84.89      4.90 o
  -4   6   1      228.15      231.45      5.05 o
  -3   6   1      187.45      178.35      4.30 o
  -2   6   1       39.28       41.40      2.50 o
  -1   6   1      797.30      816.77      8.29 o
   0   6   1     1875.62     1949.36     12.40 o
   1   6   1       90.54       98.82      2.74 o
   2   6   1      503.17      532.57      6.34 o
   3   6   1      216.27      195.43      3.86 o
   4   6   1       74.41       70.41      4.33 o
   5   6   1       68.71       63.87      2.30 o
   6   6   1      282.34      276.52      6.60 o
   7   6   1       10.28       12.15      2.41 o
   8   6   1      104.18       95.50      4.12 o
   9   6   1        0.03        1.35      4.39 o
  10   6   1        1.50        2.12      3.95 o
  -8   7   1        7.91       15.42      6.72 o
  -7   7   1      152.74      145.14      8.49 o
  -6   7   1      165.91      150.04      8.03 o
  -5   7   1      287.56      251.29     10.00 o
  -4   7   1      632.20      638.39     12.59 o
  -3   7   1       92.22       85.37      3.42 o
  -2   7   1      277.68      284.34     10.23 o
  -1   7   1      593.43      557.89      7.09 o
   0   7   1        0.24        3.11      2.37 o
   1   7   1      132.75      140.61      3.59 o
   2   7   1      116.71      116.48      3.23 o
   3   7   1      125.91      120.64      4.31 o
   4   7   1       68.40       62.31      3.63 o
   5   7   1      498.64      510.13      7.28 o
   6   7   1       60.24       65.30      5.01 o
   7   7   1      237.85      258.35      6.53 o
   8   7   1       14.10       15.35      3.77 o
   9   7   1       40.10       45.17      4.72 o
  -7   8   1        2.20        5.09      4.92 o
  -6   8   1        2.28       -0.97      4.86 o
  -5   8   1       59.36       50.27      5.59 o
  -4   8   1      250.85      252.89      9.22 o
  -3   8   1        6.17       10.82      4.19 o
  -2   8   1        3.62        1.81      2.28 o
  -1   8   1        5.00        4.86      2.14 o
   0   8   1      378.91      375.50      5.62 o
   1   8   1       91.12       96.05      3.39 o
   2   8   1        0.01        0.26      1.96 o
   3   8   1       90.97       92.69      4.24 o
   4   8   1       36.82       31.12      3.28 o
   5   8   1        3.40        2.42      2.33 o
   6   8   1       46.93       46.85      3.93 o
   7   8   1       79.53       73.34      4.68 o
   8   8   1      100.59       91.71      7.24 o
   9   8   1       36.75       37.01      4.54 o
  -7   9   1        0.90        3.05      6.43 o
  -6   9   1        4.66       11.65      5.32 o
  -5   9   1        0.11       -1.25      5.04 o
  -4   9   1      123.80      118.96      7.41 o
  -3   9   1        6.30        4.64      4.40 o
  -2   9   1        1.26        3.22      4.03 o
  -1   9   1       48.24       49.96      3.22 o
   0   9   1       50.27       45.44      3.17 o
   1   9   1       25.85       22.84      2.68 o
   2   9   1        0.47        1.71      2.02 o
   3   9   1      278.11      275.73      6.96 o
   4   9   1      703.96      702.96     10.78 o
   5   9   1        7.42        8.66      2.59 o
   6   9   1       93.99       89.07      5.74 o
   7   9   1       43.03       40.36      4.19 o
   8   9   1      427.41      414.85     23.35 o
  -6  10   1        8.05       10.35      5.60 o
  -5  10   1        8.98       11.07      4.90 o
  -4  10   1       33.00       21.40      5.29 o
  -3  10   1        3.81        6.52      5.17 o
  -2  10   1       56.36       65.42      5.74 o
  -1  10   1      264.55      251.01      8.46 o
   0  10   1        8.95        6.41      2.34 o
   1  10   1        9.48       11.84      2.72 o
   2  10   1      358.09      353.17      5.88 o
   3  10   1        4.06        3.32      3.18 o
   4  10   1      234.45      241.15      8.04 o
   5  10   1        0.65        1.54      2.66 o
   6  10   1       89.81       96.61      4.51 o
   7  10   1       21.96       30.81      4.28 o
   8  10   1       62.08       59.11      5.21 o
  -5  11   1        7.52       11.03      6.28 o
  -4  11   1       44.27       37.27      7.58 o
  -3  11   1       36.77       52.46      6.26 o
  -2  11   1      204.14      197.33      8.84 o
  -1  11   1        0.00        3.08      4.40 o
   0  11   1        0.04        2.85      3.65 o
   1  11   1      109.83      106.25      5.71 o
   2  11   1        3.79        5.84      2.78 o
   3  11   1        0.14       -0.80      2.72 o
   4  11   1       46.15       40.18      4.14 o
   5  11   1       13.72        8.42      3.63 o
   6  11   1        2.33        2.36      3.05 o
   7  11   1       16.62       19.62      4.11 o
  -3  12   1       40.18       43.13      6.19 o
  -2  12   1        4.97       10.69      5.07 o
  -1  12   1        1.37        5.71      4.33 o
   0  12   1       11.50       13.34      3.40 o
   1  12   1        4.36        6.83      2.86 o
   2  12   1        2.51        5.85      3.17 o
   3  12   1       14.42       12.47      3.19 o
   4  12   1        2.56        3.62      3.18 o
   5  12   1        5.79        4.62      3.63 o
  -1  13   1        1.32        1.64      4.92 o
   0  13   1       42.12       44.25      4.58 o
   1  13   1        7.20        7.13      3.40 o
   2  13   1        2.95        4.08      3.22 o
   3  13   1       93.90       90.66      5.02 o
  -4 -11   2       54.26       70.86      5.21 o
  -3 -11   2       83.81       84.70      4.92 o
  -2 -11   2       81.06       90.24      4.92 o
  -1 -11   2        0.62        0.06      2.95 o
   0 -11   2       30.28       34.54      5.64 o
   1 -11   2        2.32        2.96      5.17 o
   2 -11   2       37.83       36.05      5.82 o
  -6 -10   2       20.54       26.57      4.41 o
  -5 -10   2       29.15       27.19      4.01 o
  -4 -10   2      167.51      182.12      6.91 o
  -3 -10   2       75.90       70.92      4.94 o
  -2 -10   2       43.89       46.32      3.75 o
  -1 -10   2        0.12       -0.64      2.80 o
   0 -10   2       60.11       57.34      5.51 o
   1 -10   2        0.07        0.25      4.61 o
   2 -10   2       40.52       42.91      9.75 o
   3 -10   2        5.46       10.50      5.29 o
   4 -10   2        0.30        4.28      7.24 o
  -7  -9   2        0.20        3.08      4.56 o
  -6  -9   2        0.03        0.09      2.71 o
  -5  -9   2        0.07        0.55      2.67 o
  -4  -9   2       77.48       76.37      4.88 o
  -3  -9   2        1.96        1.86      3.09 o
  -2  -9   2       62.99       62.21      3.79 o
  -1  -9   2      218.39      237.96      6.00 o
   0  -9   2      159.69      167.97      6.23 o
   1  -9   2        5.07        9.32      4.47 o
   2  -9   2       11.06       11.98      4.49 o
   3  -9   2       63.14       69.62      6.75 o
   4  -9   2        2.31        4.55      5.14 o
   5  -9   2        2.46        3.15      5.37 o
  -8  -8   2        2.48       -0.11      4.56 o
  -7  -8   2       66.66       72.94      8.35 o
  -6  -8   2        0.59        2.42      2.89 o
  -5  -8   2       16.34       20.71      3.04 o
  -4  -8   2        0.03        0.32      2.88 o
  -3  -8   2      303.73      319.33      7.48 o
  -2  -8   2      167.43      158.74      4.54 o
  -1  -8   2      852.47      800.93     12.50 o
   0  -8   2       44.54       43.99      3.97 o
   1  -8   2       20.07       19.88      4.80 o
   2  -8   2       53.21       39.12      5.57 o
   3  -8   2       10.62       18.55      4.94 o
   4  -8   2       21.65       23.32      5.39 o
   5  -8   2       78.18       88.26      7.26 o
   6  -8   2       14.54       21.62      5.64 o
  -9  -7   2        3.09        4.03      4.85 o
  -8  -7   2       12.35       17.21      4.83 o
  -7  -7   2       24.39       30.56      3.63 o
  -6  -7   2      461.26      446.84      8.98 o
  -5  -7   2       29.52       30.62      2.91 o
  -4  -7   2        1.09        1.78      2.59 o
  -3  -7   2       50.34       44.00      2.69 o
  -2  -7   2      551.41      567.57      7.10 o
  -1  -7   2        2.99        4.70      2.75 o
   0  -7   2      107.23       99.78      4.54 o
   1  -7   2      313.96      318.53      8.71 o
   2  -7   2       14.51       21.71      4.41 o
   3  -7   2      226.26      203.26      8.08 o
   4  -7   2       85.65       88.91      6.57 o
   5  -7   2       91.96       90.00      6.98 o
   6  -7   2        1.42        4.48      5.29 o
   7  -7   2       19.33       19.82      5.77 o
  -9  -6   2       10.02       11.34      4.92 o
  -8  -6   2       16.50       22.36      6.07 o
  -7  -6   2      143.05      131.08      6.32 o
  -6  -6   2      144.58      143.67      5.32 o
  -5  -6   2        2.37        3.17      2.19 o
  -4  -6   2        0.38        1.80      1.45 o
  -3  -6   2      411.03      424.78      5.75 o
  -2  -6   2      221.20      213.22      3.72 o
  -1  -6   2      146.67      141.82      3.74 o
   0  -6   2        0.68        1.85      2.57 o
   1  -6   2      171.41      175.55      6.28 o
   2  -6   2        5.52        7.21      1.11 o
   3  -6   2       56.53       46.96      5.13 o
   4  -6   2        0.50        2.40      4.30 o
   5  -6   2        0.54        0.86      4.37 o
   6  -6   2       16.97       14.23      6.77 o
   7  -6   2       41.18       52.67      6.49 o
   8  -6   2        0.00        0.92      5.40 o
  -9  -5   2        1.24        4.81      4.50 o
  -8  -5   2      278.72      290.82     10.04 o
  -7  -5   2      147.75      146.71      5.49 o
  -6  -5   2        0.01        0.57      1.85 o
  -5  -5   2      179.43      185.19      4.05 o
  -4  -5   2       14.43       16.71      1.70 o
  -3  -5   2       11.16       13.25      1.37 o
  -2  -5   2      266.88      265.09      6.55 o
  -1  -5   2      123.41      129.69      3.36 o
   0  -5   2       30.76       35.63      2.75 o
   1  -5   2        6.62        9.09      2.32 o
   2  -5   2       75.73       86.79      6.01 o
   3  -5   2       25.87       35.94      4.14 o
   4  -5   2        1.28        2.07      3.65 o
   5  -5   2      360.66      370.96     10.37 o
   6  -5   2       15.38       17.91      5.05 o
   7  -5   2        0.74        5.16      4.85 o
   8  -5   2       20.98       23.96      5.97 o
   9  -5   2        9.02        6.77      5.55 o
 -10  -4   2       18.98       14.70      5.24 o
  -9  -4   2       68.91       65.26      5.99 o
  -8  -4   2       72.47       77.44      8.35 o
  -7  -4   2       14.30       19.04      2.95 o
  -6  -4   2      255.21      261.92      4.21 o
  -5  -4   2        2.77        4.41      1.25 o
  -4  -4   2      193.76      198.38      2.94 o
  -3  -4   2       98.60       85.63      1.93 o
  -2  -4   2      149.33      170.60      2.45 o
  -1  -4   2      579.43      598.52      7.65 o
   0  -4   2       94.89      115.24      3.67 o
   1  -4   2     2401.00     2429.36     12.80 o
   2  -4   2      897.64      952.13     11.82 o
   3  -4   2      101.78       95.84      4.76 o
   4  -4   2       22.79       23.19      3.74 o
   5  -4   2      363.11      331.82      9.32 o
   6  -4   2     1436.41     1354.62     18.56 o
   7  -4   2       45.96       35.27      5.67 o
   8  -4   2        0.26        6.17      4.68 o
   9  -4   2       74.39       85.75      7.23 o
 -10  -3   2       12.24       12.11      4.27 o
  -9  -3   2       43.38       47.70      5.78 o
  -8  -3   2       33.88       37.28      5.02 o
  -7  -3   2       94.76       88.78      5.53 o
  -6  -3   2     1148.04     1085.48     11.48 o
  -5  -3   2        1.93        3.99      1.60 o
  -4  -3   2       45.74       51.41      2.45 o
  -3  -3   2     1448.31     1535.16     13.43 o
  -2  -3   2     3360.67     3613.70     35.99 o
  -1  -3   2       55.86       59.34      1.58 o
   0  -3   2      570.92      605.02      5.65 o
   1  -3   2      907.60      946.33      6.53 o
   2  -3   2      778.35      771.33      9.80 o
   3  -3   2        5.68        8.00      2.91 o
   4  -3   2      598.95      552.49      9.84 o
   5  -3   2      165.41      170.83      9.75 o
   6  -3   2      276.58      265.30     10.58 o
   7  -3   2        4.79        4.81      4.37 o
   8  -3   2       12.81       14.39      4.40 o
   9  -3   2        1.36        0.48      4.78 o
 -10  -2   2        5.16        7.76      4.64 o
  -9  -2   2       16.57       13.96      3.57 o
  -8  -2   2      487.25      486.92     17.27 o
  -7  -2   2        4.18        5.26      3.65 o
  -6  -2   2       67.12       58.61      4.51 o
  -5  -2   2       19.39       15.56      5.04 o
  -4  -2   2       12.83       13.66      1.07 o
  -3  -2   2      204.84      218.10      2.49 o
  -2  -2   2       29.47       33.25      1.17 o
  -1  -2   2      397.73      409.49      4.88 o
   0  -2   2     3787.45     3556.69     11.77 o
   1  -2   2     1799.31     1836.21      6.93 o
   2  -2   2      900.39      937.93     12.52 o
   3  -2   2       18.22       21.49      2.89 o
   4  -2   2      121.26      118.45      3.80 o
   5  -2   2      681.37      647.48     16.86 o
   6  -2   2      141.02      158.16      6.60 o
   7  -2   2        0.56        3.11      3.93 o
   8  -2   2       36.99       39.58      5.30 o
   9  -2   2        8.87       14.14      5.20 o
  10  -2   2        1.73        3.56      3.89 o
 -10  -1   2       13.69       17.32      5.11 o
  -9  -1   2       27.32       26.86      4.88 o
  -8  -1   2       70.04       84.66      6.09 o
  -7  -1   2       23.26       20.30      2.76 o
  -6  -1   2        0.15        0.68      1.87 o
  -5  -1   2      523.40      510.04      6.71 o
  -4  -1   2       84.26      104.87      3.15 o
  -3  -1   2     2150.78     2144.68     11.21 o
  -2  -1   2      881.09      843.28      4.21 o
  -1  -1   2      100.96       91.12      2.04 o
   0  -1   2     1452.24     1373.07      7.57 o
   1  -1   2      774.35      761.31      5.06 o
   2  -1   2       11.87        8.53      2.21 o
   3  -1   2        1.36        2.46      2.44 o
   4  -1   2        9.92        8.45      1.82 o
   5  -1   2       36.43       45.57      3.84 o
   6  -1   2      463.12      463.65     10.17 o
   7  -1   2      259.33      277.08      8.34 o
   8  -1   2      255.99      264.73     10.15 o
   9  -1   2       92.20       86.86      5.23 o
  10  -1   2        0.01        1.60      4.21 o
 -10   0   2        0.30        0.45      4.37 o
  -9   0   2       16.35       15.08      4.63 o
  -8   0   2       33.92       25.61      4.11 o
  -7   0   2      402.32      413.88     10.88 o
  -6   0   2      183.25      181.37      4.07 o
  -5   0   2     2050.83     2115.18     23.40 o
  -4   0   2      226.06      260.02      3.93 o
  -3   0   2      863.04      789.76      9.59 o
  -2   0   2      921.92      905.97      5.14 o
  -1   0   2      469.98      465.91      3.39 o
   0   0   2     1461.14     1384.59      4.73 o
   1   0   2     2670.14     2529.52      6.96 o
   2   0   2     6109.69     5906.67     25.92 o
   3   0   2     1099.26     1045.32      9.57 o
   4   0   2      691.71      717.96      9.11 o
   5   0   2      621.38      652.44      9.64 o
   6   0   2      244.05      266.15      7.09 o
   7   0   2      196.19      194.92      6.83 o
   8   0   2       47.89       47.28      4.08 o
   9   0   2        2.57        4.99      3.44 o
  10   0   2       53.73       61.91      6.10 o
 -10   1   2        0.57        4.27      4.19 o
  -9   1   2       26.08       25.20      3.96 o
  -8   1   2        1.12        3.14      2.58 o
  -7   1   2       76.55       70.13      3.46 o
  -6   1   2      117.24      131.02      3.83 o
  -5   1   2      322.36      374.56      6.86 o
  -4   1   2      467.58      497.31      5.37 o
  -3   1   2      282.22      302.90      5.54 o
  -2   1   2      903.03      883.53      5.17 o
  -1   1   2     3118.25     3013.18      8.24 o
   0   1   2     1676.38     1533.02     25.48 o
   1   1   2     6318.25     6230.49     52.97 o
   2   1   2      151.63      149.90      1.90 o
   3   1   2      926.93      947.83      6.73 o
   4   1   2      100.78       98.03      3.00 o
   5   1   2      655.02      700.81      9.29 o
   6   1   2        2.45       -0.11      1.97 o
   7   1   2        0.36        3.01      2.27 o
   8   1   2       70.71       67.49      3.67 o
   9   1   2       71.97       71.89      7.40 o
  10   1   2        5.75        3.97      4.27 o
 -10   2   2        1.26        2.79      3.74 o
  -9   2   2       20.03       18.77      3.74 o
  -8   2   2      105.90      110.19      4.33 o
  -7   2   2      509.59      510.67      8.41 o
  -6   2   2       70.06       60.58      3.02 o
  -5   2   2      168.25      164.72      3.84 o
  -4   2   2      220.14      217.79      4.94 o
  -3   2   2     1186.44     1222.32      8.83 o
  -2   2   2      696.17      711.26      6.00 o
  -1   2   2     4191.87     4002.65     13.20 o
   0   2   2       14.19       13.34      0.73 o
   1   2   2     1348.43     1299.60      5.89 o
   2   2   2     4184.46     4091.93     26.61 o
   3   2   2       17.13       17.33      1.14 o
   4   2   2      121.78      138.12      2.50 o
   5   2   2       53.99       53.26      2.35 o
   6   2   2      191.78      195.83      7.69 o
   7   2   2       35.10       38.75      2.71 o
   8   2   2        0.58       -0.01      2.40 o
   9   2   2       58.85       57.95      4.48 o
  10   2   2       35.21       36.16      5.24 o
 -10   3   2        4.28        4.03      4.24 o
  -9   3   2        0.49        2.59      3.20 o
  -8   3   2       92.71       78.92      4.63 o
  -7   3   2       19.47       25.34      4.15 o
  -6   3   2       25.47       23.82      2.61 o
  -5   3   2      125.95      139.93      4.34 o
  -4   3   2     2459.50     2642.09     14.75 o
  -3   3   2      150.03      152.97      5.81 o
  -2   3   2       32.20       41.09      2.38 o
  -1   3   2      435.59      433.53      3.96 o
   0   3   2     4214.20     4129.76     14.02 o
   1   3   2       43.31       48.81      1.17 o
   2   3   2       40.62       56.12      1.27 o
   3   3   2       73.76       77.94      2.93 o
   4   3   2      465.38      448.35      6.02 o
   5   3   2       13.70       17.65      2.07 o
   6   3   2        7.17        6.17      2.00 o
   7   3   2      372.34      372.82      5.61 o
   8   3   2        6.24       10.92      3.86 o
   9   3   2      308.23      315.28     10.66 o
  10   3   2       20.55       23.36      5.12 o
  -9   4   2       18.17       16.86      3.76 o
  -8   4   2      155.78      141.15      7.43 o
  -7   4   2        0.80        1.39      3.81 o
  -6   4   2        5.92        5.16      2.86 o
  -5   4   2       28.84       32.15      2.96 o
  -4   4   2      190.47      179.60      4.48 o
  -3   4   2       31.46       22.28      2.47 o
  -2   4   2      825.02      773.52      7.11 o
  -1   4   2     2214.19     2194.68     22.24 o
   0   4   2     1056.49      958.29      4.47 o
   1   4   2     2126.89     2234.39      8.09 o
   2   4   2      576.04      507.23      2.84 o
   3   4   2      459.30      466.60      3.79 o
   4   4   2       24.57       23.39      1.57 o
   5   4   2       46.55       52.00      2.35 o
   6   4   2        1.53        1.91      1.44 o
   7   4   2       33.67       33.03      3.06 o
   8   4   2       74.09       74.60      4.25 o
   9   4   2      166.55      160.91      6.08 o
  10   4   2       67.25       65.54     11.81 o
  -9   5   2        7.06       11.46      3.66 o
  -8   5   2        0.18        2.44      4.32 o
  -7   5   2      143.72      138.38      7.05 o
  -6   5   2      156.45      146.43      6.05 o
  -5   5   2        4.17        4.97      2.68 o
  -4   5   2        6.92        7.23      2.43 o
  -3   5   2       99.11       97.38      3.96 o
  -2   5   2       19.73       27.95      2.40 o
  -1   5   2     2806.21     2799.76     13.17 o
   0   5   2      182.13      162.83      3.42 o
   1   5   2       45.11       54.07      1.49 o
   2   5   2      150.83      137.66      3.43 o
   3   5   2       80.40       75.92      1.48 o
   4   5   2      580.56      596.14      5.88 o
   5   5   2      469.87      484.87      5.40 o
   6   5   2       88.00       87.33      3.49 o
   7   5   2      150.52      158.32      4.54 o
   8   5   2       17.08       13.87      2.60 o
   9   5   2        9.36       10.60      2.86 o
  10   5   2      212.32      192.24      6.07 o
  -9   6   2       15.50       14.94      5.15 o
  -8   6   2       10.98        5.79      4.44 o
  -7   6   2       27.90       31.96      5.12 o
  -6   6   2       76.19       70.60      6.01 o
  -5   6   2       25.52       27.33      3.20 o
  -4   6   2      719.50      728.78     11.10 o
  -3   6   2      262.95      268.84      5.31 o
  -2   6   2      197.09      207.88      4.52 o
  -1   6   2       16.12       25.44      2.27 o
   0   6   2       29.76       41.96      2.21 o
   1   6   2      286.38      290.17      4.20 o
   2   6   2        4.65        4.11      1.96 o
   3   6   2      512.82      529.43     10.94 o
   4   6   2      350.76      313.33      7.95 o
   5   6   2       82.53       85.63      3.39 o
   6   6   2      381.25      407.38     13.26 o
   7   6   2        5.56        7.38      2.38 o
   8   6   2       12.90       12.31      2.69 o
   9   6   2       45.03       53.99      3.75 o
  10   6   2       37.25       41.38      3.64 o
  -8   7   2        1.00        2.69      5.00 o
  -7   7   2        7.98        7.51      4.40 o
  -6   7   2       63.43       57.50      5.74 o
  -5   7   2      336.11      362.52     18.14 o
  -4   7   2      311.96      296.64      6.12 o
  -3   7   2      225.16      208.35      5.76 o
  -2   7   2       24.54       25.14      2.45 o
  -1   7   2       60.65       77.14      3.22 o
   0   7   2       13.38       18.26      2.03 o
   1   7   2        2.76        5.28      1.05 o
   2   7   2      497.93      491.34      8.95 o
   3   7   2      116.26      122.96      5.24 o
   4   7   2      166.71      177.77      5.01 o
   5   7   2      365.81      342.95      6.79 o
   6   7   2      180.34      180.87      4.63 o
   7   7   2      346.65      333.92      7.49 o
   8   7   2       27.84       31.62      3.13 o
   9   7   2       35.32       41.92      5.42 o
  10   7   2        0.58        2.62      3.75 o
  -8   8   2       30.38       35.20      6.15 o
  -7   8   2       16.48       29.66      5.51 o
  -6   8   2      377.04      341.40     10.96 o
  -5   8   2        9.36       12.05      6.40 o
  -4   8   2       46.98       44.97      5.10 o
  -3   8   2       24.76       31.06      2.97 o
  -2   8   2       71.17       72.35      5.31 o
  -1   8   2      124.36      127.87      4.08 o
   0   8   2      389.52      389.08      5.59 o
   1   8   2      109.30      108.08      4.44 o
   2   8   2      166.32      171.15      4.03 o
   3   8   2        3.40        7.93      2.51 o
   4   8   2       15.53       16.17      2.89 o
   5   8   2       24.44       23.93      2.61 o
   6   8   2        5.83        5.75      2.79 o
   7   8   2      341.20      341.08     10.46 o
   8   8   2      147.12      136.92      6.21 o
   9   8   2       66.69       67.85      5.27 o
  -7   9   2        9.74       19.84      5.58 o
  -6   9   2       13.14       16.64      5.40 o
  -5   9   2       20.69       16.55      5.58 o
  -4   9   2       31.68       43.41      5.37 o
  -3   9   2       80.77       67.12      5.43 o
  -2   9   2       25.17       29.22      3.00 o
  -1   9   2        9.15        7.81      2.47 o
   0   9   2      260.41      246.69      5.00 o
   1   9   2      459.07      474.77      6.84 o
   2   9   2      330.21      313.86      5.04 o
   3   9   2       77.95       75.77      4.22 o
   4   9   2      127.87      142.03      7.90 o
   5   9   2        0.96        3.65      2.41 o
   6   9   2        8.40        7.43      3.01 o
   7   9   2       48.33       39.25      3.93 o
   8   9   2        0.00        3.75      4.43 o
   9   9   2       88.10       86.27      5.62 o
  -6  10   2        3.31       10.19      5.48 o
  -5  10   2        0.00        4.42      4.33 o
  -4  10   2      410.84      388.48     11.47 o
  -3  10   2      171.08      162.98      7.89 o
  -2  10   2       73.04       75.67      5.90 o
  -1  10   2        0.01        2.30      2.39 o
   0  10   2       81.48       87.26      3.64 o
   1  10   2       17.34       20.44      2.39 o
   2  10   2      645.92      666.24      7.61 o
   3  10   2      737.70      736.56     11.09 o
   4  10   2        8.87       12.89      3.26 o
   5  10   2      124.16      138.80      4.82 o
   6  10   2      206.09      189.60      5.71 o
   7  10   2       23.52       17.74      3.79 o
   8  10   2        9.17       12.52      4.94 o
  -5  11   2       41.40       57.85     10.79 o
  -4  11   2       10.23        8.92      4.56 o
  -3  11   2       45.10       54.60      5.79 o
  -2  11   2       65.91       73.01      6.10 o
  -1  11   2        6.23        6.88      3.75 o
   0  11   2      203.87      195.56      4.76 o
   1  11   2       41.55       37.82      2.89 o
   2  11   2       15.20       16.52      2.56 o
   3  11   2       70.37       66.32      3.89 o
   4  11   2       49.60       51.41      4.54 o
   5  11   2       81.26       74.69      4.12 o
   6  11   2        7.38        7.71      2.95 o
   7  11   2        7.49        5.59      5.31 o
  -4  12   2       31.79       36.78      6.16 o
  -3  12   2        0.64        1.17      4.56 o
  -2  12   2        0.22       -1.25      4.09 o
  -1  12   2      122.43      131.36      7.37 o
   0  12   2        0.00        0.52      3.26 o
   1  12   2        3.78        3.87      2.40 o
   2  12   2       50.71       49.75      3.81 o
   3  12   2       15.82       21.16      3.21 o
   4  12   2       11.82       10.29      2.88 o
   5  12   2      194.47      173.25      5.84 o
   6  12   2        0.29        0.82      3.78 o
  -2  13   2       62.42       57.30      6.16 o
  -1  13   2       97.46      117.58      7.68 o
   0  13   2       20.14       25.65      4.01 o
   1  13   2       12.09        7.04      3.84 o
   2  13   2       42.64       50.90      3.49 o
   3  13   2       19.07       22.86      3.56 o
   4  13   2        5.15        3.34      3.13 o
  -3 -11   3        1.13       -0.82      3.17 o
  -2 -11   3      135.49      121.60      5.40 o
  -1 -11   3       37.66       37.46      3.87 o
   0 -11   3        8.41       10.39      6.52 o
   1 -11   3       15.60       15.05      5.70 o
  -5 -10   3        7.87       13.06      8.90 o
  -4 -10   3        1.49        1.95      3.48 o
  -3 -10   3       59.27       62.29      4.90 o
  -2 -10   3        7.51        8.51      3.26 o
  -1 -10   3       17.66       18.29      3.84 o
   0 -10   3        9.19       10.96      4.83 o
   1 -10   3       45.41       41.96      6.03 o
   2 -10   3       10.57       14.18      5.61 o
   3 -10   3       65.82       82.70      7.69 o
  -6  -9   3       88.54      106.56     12.46 o
  -5  -9   3       39.35       37.52      3.48 o
  -4  -9   3       85.36       88.95      5.06 o
  -3  -9   3       42.89       36.68      4.04 o
  -2  -9   3        4.82        5.93      2.68 o
  -1  -9   3        0.48        0.52      2.85 o
   0  -9   3      119.28      140.03      7.20 o
   1  -9   3       86.01       79.24      6.53 o
   2  -9   3        0.23        2.84      4.50 o
   3  -9   3      145.21      121.20      7.73 o
   4  -9   3       16.13       21.93      5.86 o
   5  -9   3       20.41       23.13      5.84 o
  -7  -8   3        0.80        1.54      4.88 o
  -6  -8   3       29.32       26.90      5.03 o
  -5  -8   3        5.30        5.21      2.66 o
  -4  -8   3       49.96       54.37      4.14 o
  -3  -8   3        0.41        0.34      2.92 o
  -2  -8   3       87.84       90.55      3.94 o
  -1  -8   3       55.68       64.92      3.76 o
   0  -8   3      322.77      306.43      7.60 o
   1  -8   3      136.73      131.53      7.05 o
   2  -8   3        2.53        4.18      4.57 o
   3  -8   3      127.17      124.00      7.61 o
   4  -8   3        7.35       16.21      4.80 o
   5  -8   3       37.39       50.07      6.06 o
   6  -8   3       17.69       19.91      5.63 o
  -8  -7   3       43.42       42.83      5.79 o
  -7  -7   3       33.55       25.66      5.34 o
  -6  -7   3       25.70       26.11      3.37 o
  -5  -7   3       65.57       56.14      3.40 o
  -4  -7   3        0.64        3.46      2.46 o
  -3  -7   3       14.50       16.98      3.16 o
  -2  -7   3      576.78      557.17      7.36 o
  -1  -7   3        9.87        9.99      2.66 o
   0  -7   3      198.23      198.54      5.97 o
   1  -7   3      426.33      405.44     10.08 o
   2  -7   3      390.02      398.94     10.45 o
   3  -7   3       99.97       99.07      6.55 o
   4  -7   3        7.40       13.23      4.97 o
   5  -7   3      140.13      151.53      8.24 o
   6  -7   3       56.96       66.46      6.76 o
   7  -7   3        2.58        8.87      5.57 o
  -9  -6   3      193.74      213.54      9.89 o
  -8  -6   3       12.19       14.80      5.86 o
  -7  -6   3        0.17        2.28      4.21 o
  -6  -6   3      111.01      103.95      4.87 o
  -5  -6   3       39.16       37.93      2.98 o
  -4  -6   3      362.49      383.38      7.48 o
  -3  -6   3      294.73      267.87      3.99 o
  -2  -6   3      285.15      266.66      4.18 o
  -1  -6   3        0.24        1.57      1.70 o
   0  -6   3        7.91        7.41      2.83 o
   1  -6   3        3.54        6.96      3.69 o
   2  -6   3      554.12      522.26     10.87 o
   3  -6   3       48.23       43.20      4.95 o
   4  -6   3      157.23      158.47      8.89 o
   5  -6   3        9.63       12.81      4.54 o
   6  -6   3        3.18        5.70      5.01 o
   7  -6   3       42.26       50.52      6.74 o
   8  -6   3        0.41        1.16      5.24 o
  -9  -5   3       29.96       23.99      5.02 o
  -8  -5   3        1.99        0.25      4.39 o
  -7  -5   3      140.57      137.73      7.12 o
  -6  -5   3        5.23       10.86      2.65 o
  -5  -5   3       11.45        9.50      1.84 o
  -4  -5   3      436.26      463.16      5.98 o
  -3  -5   3       83.65       84.89      2.34 o
  -2  -5   3      578.12      570.26      8.36 o
  -1  -5   3      163.00      157.34      5.54 o
   0  -5   3      195.55      173.29      3.97 o
   1  -5   3        1.85        3.52      1.76 o
   2  -5   3      486.76      487.84      9.76 o
   3  -5   3      343.63      319.68      8.62 o
   4  -5   3      129.04      130.42     10.76 o
   5  -5   3      309.28      311.54      9.93 o
   6  -5   3      218.85      221.53      9.16 o
   7  -5   3        0.14        3.97      4.88 o
   8  -5   3       28.35       21.34      5.38 o
  -9  -4   3        1.69       -0.83      4.82 o
  -8  -4   3      136.23      141.15      7.62 o
  -7  -4   3      261.48      245.27      6.44 o
  -6  -4   3        7.96        5.38      1.99 o
  -5  -4   3       34.44       38.24      1.90 o
  -4  -4   3       18.10       18.55      1.69 o
  -3  -4   3       86.11       87.78      2.30 o
  -2  -4   3       74.34       71.35      2.26 o
  -1  -4   3      110.61      129.73      3.85 o
   0  -4   3      427.84      417.09      9.12 o
   1  -4   3       51.17       46.26      2.01 o
   2  -4   3      209.45      212.24      7.35 o
   3  -4   3       94.95       95.46      5.25 o
   4  -4   3      958.04      901.72     13.80 o
   5  -4   3      481.04      440.18     10.73 o
   6  -4   3      229.77      231.79     12.50 o
   7  -4   3      272.32      287.76     10.24 o
   8  -4   3       78.90       81.69     11.46 o
   9  -4   3       24.75       22.71      6.06 o
 -10  -3   3        5.83        7.28      3.93 o
  -9  -3   3        3.38        2.57      4.48 o
  -8  -3   3      382.22      381.71      8.45 o
  -7  -3   3      109.54      112.79      4.87 o
  -6  -3   3       31.43       28.95      2.14 o
  -5  -3   3       13.34       15.69      1.88 o
  -4  -3   3      101.89      104.98      3.25 o
  -3  -3   3      139.62      109.96      2.27 o
  -2  -3   3      188.60      208.41      3.85 o
  -1  -3   3      219.87      216.52      3.92 o
   0  -3   3       26.55       24.15      2.31 o
   1  -3   3     1507.59     1670.12     15.77 o
   2  -3   3      646.97      628.23      9.50 o
   3  -3   3      205.38      199.96     13.10 o
   4  -3   3       47.32       54.81      4.46 o
   5  -3   3      296.34      299.73      8.46 o
   6  -3   3      118.18      109.97      6.50 o
   7  -3   3       39.20       29.37      5.39 o
   8  -3   3        0.59        0.74      4.31 o
   9  -3   3       27.78       33.47      5.60 o
 -10  -2   3       45.47       40.60      5.19 o
  -9  -2   3        1.64        0.12      3.24 o
  -8  -2   3       69.03       63.23      5.55 o
  -7  -2   3      369.07      376.71      7.74 o
  -6  -2   3       20.35       22.74      2.85 o
  -5  -2   3        8.83        7.43      1.22 o
  -4  -2   3      179.64      179.66      5.10 o
  -3  -2   3      383.60      380.54      4.89 o
  -2  -2   3       51.21       56.36      1.82 o
  -1  -2   3       45.04       52.43      2.00 o
   0  -2   3      223.79      234.75      4.08 o
   1  -2   3      815.64      885.04      4.83 o
   2  -2   3      700.04      787.98      8.01 o
   3  -2   3       21.88       17.49      3.21 o
   4  -2   3       11.03       11.24      1.13 o
   5  -2   3      207.77      195.05     11.17 o
   6  -2   3      218.77      205.93      7.48 o
   7  -2   3      402.63      392.67     10.38 o
   8  -2   3        0.21        0.25      4.51 o
   9  -2   3       36.17       39.15      5.99 o
  10  -2   3       23.01       21.66      5.48 o
 -10  -1   3        0.06        1.21      4.69 o
  -9  -1   3       12.04       17.13      4.80 o
  -8  -1   3       51.37       54.11      4.18 o
  -7  -1   3       25.82       24.35      3.90 o
  -6  -1   3     1094.15     1044.81     16.15 o
  -5  -1   3      871.65      817.04     38.04 o
  -4  -1   3       20.22       18.53      1.87 o
  -3  -1   3      685.72      734.31      5.94 o
  -2  -1   3     6353.26     6436.31     30.78 o
  -1  -1   3       17.00       15.56      1.93 o
   0  -1   3       19.97       15.94      1.06 o
   1  -1   3      161.72      169.68      2.12 o
   2  -1   3      627.98      627.24      4.32 o
   3  -1   3      620.21      647.71      7.65 o
   4  -1   3     1222.96     1232.85     13.13 o
   5  -1   3      122.99      125.26      5.35 o
   6  -1   3       22.60       26.62      3.93 o
   7  -1   3      165.81      157.94      6.91 o
   8  -1   3      148.89      141.13      7.17 o
   9  -1   3        2.13        4.67      4.60 o
  10  -1   3        1.13        1.70      3.79 o
 -10   0   3        0.08        4.65      4.53 o
  -9   0   3       35.23       32.72      4.72 o
  -8   0   3       36.52       42.75      4.85 o
  -7   0   3        0.01        1.57      2.73 o
  -6   0   3       38.11       39.27      3.85 o
  -5   0   3     1226.97     1205.45     18.16 o
  -4   0   3       58.51       49.93      2.37 o
  -3   0   3        0.02        2.94      1.01 o
  -2   0   3      788.74      799.42      6.55 o
  -1   0   3      168.93      153.76      2.70 o
   0   0   3      168.45      156.71      1.96 o
   1   0   3        1.25        4.79      0.94 o
   2   0   3        0.69        0.72      1.16 o
   3   0   3     1036.30     1189.89     10.77 o
   4   0   3      286.98      263.18      6.10 o
   5   0   3      588.50      605.21     11.42 o
   6   0   3       43.87       46.72      4.21 o
   7   0   3      171.75      174.93      6.81 o
   8   0   3       37.41       41.10      4.69 o
   9   0   3      177.52      182.84      8.18 o
  10   0   3       32.16       33.41      5.51 o
 -10   1   3        0.22        1.59      4.26 o
  -9   1   3        5.33        7.67      4.31 o
  -8   1   3       22.56       17.76      3.29 o
  -7   1   3        2.30        3.71      2.30 o
  -6   1   3        4.63        8.99      2.15 o
  -5   1   3      349.86      337.38      5.14 o
  -4   1   3      671.10      697.48      7.68 o
  -3   1   3      217.17      265.24      4.41 o
  -2   1   3      830.41      824.88      8.98 o
  -1   1   3     1109.62     1165.44      8.57 o
   0   1   3      891.92      915.38      3.10 o
   1   1   3     5835.27     5608.88     26.52 o
   2   1   3     2058.85     2018.05     13.59 o
   3   1   3      100.60       98.50      2.93 o
   4   1   3       86.38       87.18      3.67 o
   5   1   3      177.89      180.44      5.47 o
   6   1   3        4.14        7.59      2.99 o
   7   1   3       64.41       57.94      7.94 o
   8   1   3       21.30       23.10      4.16 o
   9   1   3       87.85       78.08      4.83 o
  10   1   3      132.79      127.65      7.66 o
 -10   2   3       15.97       21.43      4.37 o
  -9   2   3       14.59       13.22      3.48 o
  -8   2   3       13.29       19.42      2.86 o
  -7   2   3       35.28       29.94      3.00 o
  -6   2   3       81.95       86.47      3.14 o
  -5   2   3        6.73        5.26      1.93 o
  -4   2   3      154.12      167.12      3.54 o
  -3   2   3     1083.39     1119.63      7.25 o
  -2   2   3     2521.82     2531.87     15.72 o
  -1   2   3      487.22      491.62      3.13 o
   0   2   3      314.59      329.00      2.07 o
   1   2   3    11291.52    10650.04    122.27 o
   2   2   3     1124.66     1072.84      6.52 o
   3   2   3       40.45       37.65      1.38 o
   4   2   3      556.66      550.11      5.87 o
   5   2   3       47.51       44.09      2.26 o
   6   2   3      796.84      809.02      9.16 o
   7   2   3      229.40      243.47      5.06 o
   8   2   3       33.17       37.41      2.97 o
   9   2   3       10.33       14.77      5.98 o
  10   2   3        7.18        6.27      4.26 o
 -10   3   3        0.04       -0.43      4.68 o
  -9   3   3        0.78        0.94      2.97 o
  -8   3   3       50.09       55.03      3.75 o
  -7   3   3       38.73       39.31      3.23 o
  -6   3   3       44.59       49.42      2.77 o
  -5   3   3       27.90       25.78      2.37 o
  -4   3   3      144.36      165.17      4.40 o
  -3   3   3        9.77        8.60      2.31 o
  -2   3   3      161.94      157.53      3.55 o
  -1   3   3      378.34      386.23      2.96 o
   0   3   3     3202.84     3183.03     11.49 o
   1   3   3     4001.80     3829.86     10.05 o
   2   3   3      537.31      572.65      3.37 o
   3   3   3      131.03      125.70      1.87 o
   4   3   3        2.00        3.42      1.10 o
   5   3   3     1584.79     1656.51      8.67 o
   6   3   3       90.77       95.07      3.61 o
   7   3   3      126.30      127.32      5.19 o
   8   3   3       69.72       73.77      5.27 o
   9   3   3        5.70        3.64      4.01 o
  10   3   3        4.98        3.49      4.45 o
  -9   4   3        0.07        1.43      3.36 o
  -8   4   3       59.98       60.41      4.61 o
  -7   4   3       48.61       45.97      3.31 o
  -6   4   3       22.68       19.67      3.20 o
  -5   4   3       24.59       21.55      3.56 o
  -4   4   3       28.53       33.59      2.95 o
  -3   4   3      345.21      366.37      5.82 o
  -2   4   3      730.87      709.02      7.15 o
  -1   4   3        4.08       15.23      1.78 o
   0   4   3     1299.76     1234.50      9.60 o
   1   4   3     7798.73     7467.75     34.93 o
   2   4   3       45.18       48.83      1.19 o
   3   4   3      115.32      105.25      5.65 o
   4   4   3       12.06       13.30      2.62 o
   5   4   3       33.67       33.26      2.41 o
   6   4   3      111.15      121.54      3.39 o
   7   4   3      132.62      139.03      3.41 o
   8   4   3       69.85       76.87      3.69 o
   9   4   3      138.74      138.13      5.69 o
  10   4   3        2.26        4.42      3.46 o
  -9   5   3        6.11        4.73      3.62 o
  -8   5   3       78.58       59.00      4.54 o
  -7   5   3       64.39       57.42      4.22 o
  -6   5   3        0.24        3.58      2.94 o
  -5   5   3       25.60       32.88      4.23 o
  -4   5   3       87.34       96.87      3.85 o
  -3   5   3      383.86      388.50     10.59 o
  -2   5   3     1754.25     1802.60     15.21 o
  -1   5   3       39.19       37.66      1.95 o
   0   5   3     1864.35     1786.34     10.62 o
   1   5   3     1534.55     1433.20     12.27 o
   2   5   3      464.95      456.72      3.68 o
   3   5   3       72.16       77.37      2.11 o
   4   5   3      108.81      115.85      4.90 o
   5   5   3      380.39      399.14      9.35 o
   6   5   3       54.57       56.58      2.26 o
   7   5   3       74.75       72.66      2.98 o
   8   5   3        0.95        2.61      2.31 o
   9   5   3      173.83      185.24      5.72 o
  10   5   3       38.26       28.46      4.01 o
  -9   6   3        0.68        3.74      3.79 o
  -8   6   3        3.62        4.94      4.25 o
  -7   6   3      161.65      168.27      8.03 o
  -6   6   3        0.33        1.31      3.07 o
  -5   6   3       11.55       13.21      2.93 o
  -4   6   3       53.04       47.46      3.32 o
  -3   6   3        8.11        9.88      2.42 o
  -2   6   3       21.89       24.26      2.59 o
  -1   6   3       29.01       30.47      2.40 o
   0   6   3      140.40      133.51      2.36 o
   1   6   3       82.04      100.67      2.28 o
   2   6   3      490.61      526.37     10.12 o
   3   6   3       71.46       67.48      1.82 o
   4   6   3      487.73      469.01     10.30 o
   5   6   3       52.22       59.27      4.56 o
   6   6   3       18.86       24.49      2.98 o
   7   6   3      101.35       97.85      3.92 o
   8   6   3      151.44      152.43      4.30 o
   9   6   3       38.85       36.68      3.42 o
  10   6   3       14.33       14.82      3.21 o
  -8   7   3       38.09       31.66      6.40 o
  -7   7   3      105.48      116.97      8.66 o
  -6   7   3       23.16       25.36      6.04 o
  -5   7   3        0.23        1.56      3.03 o
  -4   7   3        6.16       10.84      2.79 o
  -3   7   3       14.16       15.71      2.74 o
  -2   7   3      786.53      776.07      8.80 o
  -1   7   3       17.69       19.25      2.31 o
   0   7   3        0.92        1.86      1.66 o
   1   7   3      603.22      580.41      4.81 o
   2   7   3      344.87      351.04     15.83 o
   3   7   3       40.25       37.82      3.90 o
   4   7   3      269.03      288.87      7.21 o
   5   7   3       26.12       25.38      4.03 o
   6   7   3        1.03        4.77      2.64 o
   7   7   3        3.64        4.05      2.37 o
   8   7   3        2.54        5.02      2.54 o
   9   7   3        0.09       -0.13      2.69 o
  10   7   3        5.14        3.07      3.64 o
  -8   8   3       73.94       82.31      7.07 o
  -7   8   3       15.50       12.30      5.23 o
  -6   8   3        7.16        8.78      4.70 o
  -5   8   3      280.57      247.44      9.06 o
  -4   8   3      135.77      129.84      4.81 o
  -3   8   3       12.88       14.88      2.70 o
  -2   8   3       14.29       18.58      2.72 o
  -1   8   3       69.63       63.67      3.35 o
   0   8   3        1.09        2.00      1.89 o
   1   8   3      112.51      107.65      2.31 o
   2   8   3       14.47       13.41      2.38 o
   3   8   3       75.20       71.36      3.65 o
   4   8   3      195.52      201.77      5.57 o
   5   8   3      143.46      143.10      5.11 o
   6   8   3       17.11       17.93      2.96 o
   7   8   3        0.39        1.46      3.76 o
   8   8   3       45.47       51.60      3.67 o
   9   8   3        3.87        0.82      3.51 o
  -7   9   3      106.16      105.76      8.05 o
  -6   9   3        3.10        3.71      4.63 o
  -5   9   3        9.68        5.79      4.34 o
  -4   9   3      195.40      193.99      7.91 o
  -3   9   3       11.33       11.31      2.81 o
  -2   9   3       28.16       25.88      3.13 o
  -1   9   3       15.03       12.68      2.65 o
   0   9   3        0.01        1.47      1.97 o
   1   9   3      186.86      190.77      3.44 o
   2   9   3       32.01       34.15      2.73 o
   3   9   3      122.47      117.22      4.64 o
   4   9   3      550.15      520.26      8.93 o
   5   9   3      211.96      219.19      5.25 o
   6   9   3        8.76       15.23      3.03 o
   7   9   3       41.34       39.66      5.39 o
   8   9   3        0.00       -0.40      3.10 o
   9   9   3      227.01      205.08      7.70 o
  -6  10   3        0.63        5.49      5.17 o
  -5  10   3       98.65       86.24      6.77 o
  -4  10   3       58.31       49.99      5.29 o
  -3  10   3        9.59       15.26      9.00 o
  -2  10   3       10.73       17.64      3.08 o
  -1  10   3       13.06       18.61      2.99 o
   0  10   3       29.96       30.54      2.54 o
   1  10   3       58.01       53.91      2.87 o
   2  10   3        8.84        8.16      2.49 o
   3  10   3      318.21      318.13      6.24 o
   4  10   3       17.64       17.32      3.33 o
   5  10   3       18.29       21.89      2.80 o
   6  10   3       48.26       48.99      4.15 o
   7  10   3       13.56       13.91      5.30 o
   8  10   3        6.31        4.23      4.37 o
  -5  11   3       37.50       42.23      6.12 o
  -4  11   3       62.81       57.10      7.27 o
  -3  11   3        1.76        2.10      4.24 o
  -2  11   3        3.42        1.86      4.35 o
  -1  11   3       82.89       68.24      4.14 o
   0  11   3        7.39       11.80      2.39 o
   1  11   3       15.51       18.18      2.49 o
   2  11   3        2.11        2.16      2.61 o
   3  11   3      162.14      174.62      5.20 o
   4  11   3       10.32        9.20      3.24 o
   5  11   3       31.06       29.58      3.11 o
   6  11   3       19.06       20.12      3.78 o
   7  11   3       21.09       26.88      5.55 o
  -4  12   3        1.58       -0.95      4.65 o
  -3  12   3       38.31       36.05      5.96 o
  -2  12   3       19.40       11.43      4.52 o
  -1  12   3        3.79        1.81      3.87 o
   0  12   3        4.03        2.84      2.47 o
   1  12   3        0.51       -0.25      2.33 o
   2  12   3        0.03        0.36      2.41 o
   3  12   3        1.35        1.30      2.78 o
   4  12   3        0.14        1.79      2.90 o
   5  12   3        1.11        0.25      3.42 o
   6  12   3      152.92      155.36      6.77 o
  -2  13   3       34.22       34.10      5.95 o
  -1  13   3        4.24        4.84      3.72 o
   0  13   3       47.18       41.25      4.65 o
   1  13   3       41.68       45.48      3.35 o
   2  13   3       25.06       26.70      3.06 o
   3  13   3       92.37       91.61      4.68 o
   4  13   3        8.28        4.95      3.72 o
   5  13   3        6.19        3.11      3.74 o
  -4 -10   4       22.40       26.65      5.57 o
  -3 -10   4       77.72       72.99      5.35 o
  -2 -10   4        7.27        8.09      3.31 o
  -1 -10   4       71.99       73.48      5.29 o
   0 -10   4       10.54       13.41      4.04 o
   1 -10   4       19.47       13.13      5.21 o
   2 -10   4        0.57        2.39      4.66 o
  -5  -9   4       47.79       58.00      5.04 o
  -4  -9   4        2.26        3.05      4.12 o
  -3  -9   4       11.63       17.60      3.68 o
  -2  -9   4       21.76       22.21      3.25 o
  -1  -9   4        6.95        8.68      3.61 o
   0  -9   4      206.77      221.04      8.75 o
   1  -9   4        3.67        4.32      4.72 o
   2  -9   4        0.78        1.42      5.13 o
   3  -9   4        3.63        5.64      5.12 o
   4  -9   4        0.17        2.53      5.41 o
  -7  -8   4        2.37        3.84      4.63 o
  -6  -8   4        8.06        3.50      4.60 o
  -5  -8   4        1.60        2.95      3.41 o
  -4  -8   4       71.82       70.62      4.54 o
  -3  -8   4        0.03       -0.20      3.04 o
  -2  -8   4       38.45       37.87      3.82 o
  -1  -8   4      380.54      384.63      7.35 o
   0  -8   4       69.83       73.12      6.16 o
   1  -8   4       71.24       74.86      6.05 o
   2  -8   4        6.44        2.31      4.57 o
   3  -8   4       30.79       41.87      5.84 o
   4  -8   4        0.60        3.83      5.30 o
   5  -8   4        0.09        1.52      5.15 o
  -7  -7   4       52.89       67.67      6.54 o
  -6  -7   4        6.50        6.41      4.81 o
  -5  -7   4       45.86       39.14      4.25 o
  -4  -7   4       28.14       31.15      3.23 o
  -3  -7   4       80.53       80.85      4.33 o
  -2  -7   4      128.01      122.66      4.13 o
  -1  -7   4      438.67      447.49      6.28 o
   0  -7   4      237.38      239.46      6.72 o
   1  -7   4      118.14      134.88      6.74 o
   2  -7   4      623.22      600.47     12.84 o
   3  -7   4      316.49      282.56      9.79 o
   4  -7   4      106.71      103.38      7.36 o
   5  -7   4        9.59       13.03      5.34 o
   6  -7   4       45.42       53.23     10.59 o
  -8  -6   4       47.56       40.42      5.40 o
  -7  -6   4      103.08       94.85      6.69 o
  -6  -6   4       98.49      108.00      6.93 o
  -5  -6   4      119.73      101.99      4.08 o
  -4  -6   4       80.82       78.44      4.10 o
  -3  -6   4      161.06      168.26      3.55 o
  -2  -6   4       87.60       88.45      3.38 o
  -1  -6   4       48.37       46.40      2.89 o
   0  -6   4        2.89        5.64      2.28 o
   1  -6   4      230.31      236.48      9.52 o
   2  -6   4      128.04      127.48      8.93 o
   3  -6   4       75.26       78.32      5.71 o
   4  -6   4        0.14        2.36      4.23 o
   5  -6   4       16.54       18.22      5.34 o
   6  -6   4        6.93        9.00      5.23 o
   7  -6   4        2.70        4.31      5.50 o
  -9  -5   4       10.37       10.59      4.97 o
  -8  -5   4        0.69        1.06      4.42 o
  -7  -5   4        7.07        9.34      4.45 o
  -6  -5   4        4.39        7.29      4.13 o
  -5  -5   4      237.87      221.75      4.74 o
  -4  -5   4       64.91       64.61      2.80 o
  -3  -5   4       21.98       20.02      1.74 o
  -2  -5   4        3.44        3.09      1.74 o
  -1  -5   4        6.85        7.92      1.91 o
   0  -5   4      270.78      271.45      5.16 o
   1  -5   4      163.79      167.63      5.03 o
   2  -5   4        0.49        2.34      3.52 o
   3  -5   4      191.87      189.65      7.37 o
   4  -5   4      502.97      495.17     13.67 o
   5  -5   4       85.57       81.68      6.31 o
   6  -5   4        7.67        8.55      4.50 o
   7  -5   4       61.10       67.51      6.87 o
   8  -5   4        3.02       -0.03      5.02 o
  -9  -4   4       17.60       28.12      5.49 o
  -8  -4   4        8.86       10.25      4.47 o
  -7  -4   4      311.86      301.71      9.63 o
  -6  -4   4      281.02      256.94      6.43 o
  -5  -4   4      106.07      101.66      3.35 o
  -4  -4   4      322.18      308.97      3.63 o
  -3  -4   4       47.64       53.37      2.21 o
  -2  -4   4      459.09      429.58      5.42 o
  -1  -4   4        0.21        1.16      1.76 o
   0  -4   4       12.75       11.45      2.40 o
   1  -4   4       26.45       27.89      2.01 o
   2  -4   4       38.78       52.60      3.45 o
   3  -4   4      615.32      658.71     11.68 o
   4  -4   4      927.45      880.11     20.77 o
   5  -4   4        2.63        8.28      4.41 o
   6  -4   4      353.39      331.34     10.38 o
   7  -4   4      211.90      222.99      9.28 o
   8  -4   4        7.93        6.76      4.57 o
  -9  -3   4       37.11       43.38     11.38 o
  -8  -3   4      109.03       94.30      5.07 o
  -7  -3   4      420.18      416.65      8.31 o
  -6  -3   4        0.09       -0.52      2.67 o
  -5  -3   4        9.67       10.85      1.88 o
  -4  -3   4       19.14       15.30      0.92 o
  -3  -3   4      258.95      269.60      3.70 o
  -2  -3   4      343.95      302.28      3.73 o
  -1  -3   4      568.70      552.75      5.82 o
   0  -3   4     1017.44     1074.76     15.29 o
   1  -3   4        0.32        0.73      1.45 o
   2  -3   4      160.96      155.07      4.60 o
   3  -3   4      480.02      490.76      9.52 o
   4  -3   4      262.75      246.80      7.54 o
   5  -3   4      504.07      509.22     11.13 o
   6  -3   4      608.56      591.57     21.40 o
   7  -3   4       20.02       19.69      4.90 o
   8  -3   4        3.33        5.63      5.06 o
   9  -3   4        4.09        3.39      5.62 o
 -10  -2   4        3.37        3.09      3.84 o
  -9  -2   4       23.94       26.86      3.86 o
  -8  -2   4        3.06        6.70      3.41 o
  -7  -2   4      430.45      419.51      9.29 o
  -6  -2   4      303.23      309.86      6.84 o
  -5  -2   4      317.37      317.45      6.98 o
  -4  -2   4       45.13       51.99      2.05 o
  -3  -2   4      190.49      232.86      3.98 o
  -2  -2   4      541.11      530.40      4.12 o
  -1  -2   4        2.52        5.43      1.42 o
   0  -2   4     1072.81     1063.48      7.37 o
   1  -2   4      101.81       93.95      2.24 o
   2  -2   4      425.17      423.19      7.05 o
   3  -2   4      335.38      331.95      6.23 o
   4  -2   4      449.52      437.39      9.07 o
   5  -2   4       19.61       16.55      3.84 o
   6  -2   4      575.03      578.04     29.27 o
   7  -2   4       21.27       24.83      4.72 o
   8  -2   4       44.46       46.39      5.49 o
   9  -2   4        0.39       -0.65      4.55 o
 -10  -1   4       49.09       49.50      4.82 o
  -9  -1   4      138.05      132.39      5.38 o
  -8  -1   4       58.11       60.86      4.60 o
  -7  -1   4      183.97      178.88      6.15 o
  -6  -1   4      331.04      316.50      6.77 o
  -5  -1   4       48.61       44.74      3.19 o
  -4  -1   4       29.45       28.85      1.72 o
  -3  -1   4      853.61      800.63      7.74 o
  -2  -1   4      440.12      464.55      3.93 o
  -1  -1   4        1.52        0.10      1.58 o
   0  -1   4      255.71      267.37      2.73 o
   1  -1   4     6743.20     7207.06     46.56 o
   2  -1   4      487.74      491.91      3.65 o
   3  -1   4      693.45      651.57      8.50 o
   4  -1   4      140.64      144.92      3.08 o
   5  -1   4      279.50      270.54      4.52 o
   6  -1   4      355.14      346.55      9.00 o
   7  -1   4       12.59       15.27      4.53 o
   8  -1   4      260.13      256.98      9.21 o
   9  -1   4        0.02       -0.20      4.54 o
  10  -1   4       18.45       14.90      5.35 o
 -10   0   4      108.30      124.56      7.91 o
  -9   0   4        0.78        2.81      4.01 o
  -8   0   4        1.56        4.84      3.30 o
  -7   0   4     1399.03     1419.80     17.70 o
  -6   0   4      576.50      556.76     14.57 o
  -5   0   4       35.36       39.43      4.22 o
  -4   0   4      593.52      643.48     10.34 o
  -3   0   4      218.22      231.72      6.88 o
  -2   0   4     4883.95     4824.52     20.80 o
  -1   0   4      241.99      220.51      2.55 o
   0   0   4        0.75        2.20      1.07 o
   1   0   4      264.53      269.85      2.67 o
   2   0   4      977.61     1084.12      6.65 o
   3   0   4       76.85       74.13      2.21 o
   4   0   4       88.91       95.53      2.83 o
   5   0   4      221.87      219.05      6.47 o
   6   0   4        6.59        7.83      3.47 o
   7   0   4       38.14       38.70      4.71 o
   8   0   4      277.91      287.36     13.74 o
   9   0   4       33.70       33.69      5.24 o
  10   0   4       15.31       15.81      5.12 o
 -10   1   4        6.88       10.71      4.70 o
  -9   1   4      111.94      133.26      7.25 o
  -8   1   4      135.07      134.44      6.72 o
  -7   1   4      371.61      385.24      9.50 o
  -6   1   4        8.59       14.51      3.08 o
  -5   1   4      120.33      123.70      4.15 o
  -4   1   4        2.54        2.40      1.27 o
  -3   1   4       60.17       69.76      2.67 o
  -2   1   4       74.66       69.55      1.81 o
  -1   1   4        7.29        9.04      0.97 o
   0   1   4       93.22       72.61      1.36 o
   1   1   4     2687.69     2704.85     12.85 o
   2   1   4     3461.07     3615.79     28.99 o
   3   1   4      121.65      135.86      2.77 o
   4   1   4      688.16      657.19      8.91 o
   5   1   4       78.01       72.24      4.65 o
   6   1   4      120.07      120.63      5.38 o
   7   1   4       24.22       26.11      3.93 o
   8   1   4      140.02      146.95      6.83 o
   9   1   4       18.45       27.87      3.87 o
  10   1   4       15.34        9.27      4.22 o
 -10   2   4       18.82       23.45      5.45 o
  -9   2   4       39.12       38.80      5.42 o
  -8   2   4       28.73       35.78      4.04 o
  -7   2   4      106.49      107.82      4.07 o
  -6   2   4       23.78       28.94      2.41 o
  -5   2   4      940.43      931.54     10.07 o
  -4   2   4       14.53       11.34      2.16 o
  -3   2   4        0.84        2.70      1.41 o
  -2   2   4      222.06      234.91      3.18 o
  -1   2   4     4018.09     3879.54     12.14 o
   0   2   4     1981.10     1823.36      7.23 o
   1   2   4       38.49       38.98      1.28 o
   2   2   4      758.09      744.51      6.96 o
   3   2   4      348.99      352.84      4.02 o
   4   2   4     1076.39     1123.17     10.84 o
   5   2   4      288.52      286.99      6.37 o
   6   2   4       76.78       84.91      4.46 o
   7   2   4       89.42       82.31      4.15 o
   8   2   4        1.84        3.10      2.94 o
   9   2   4       55.33       61.31      5.62 o
  10   2   4       63.69       72.04      6.25 o
 -10   3   4        1.65        3.19      3.70 o
  -9   3   4       18.04       20.73      3.80 o
  -8   3   4       96.62      100.53      4.39 o
  -7   3   4       73.42       64.10      3.30 o
  -6   3   4        0.00        0.81      2.02 o
  -5   3   4       84.57       84.49      2.93 o
  -4   3   4       29.26       23.63      1.87 o
  -3   3   4     1493.33     1553.46     12.90 o
  -2   3   4      719.75      697.52      4.98 o
  -1   3   4       56.58       61.01      1.35 o
   0   3   4     1053.49     1044.20      5.31 o
   1   3   4     2179.39     2039.10      9.12 o
   2   3   4     2583.08     2658.01     16.59 o
   3   3   4     1682.03     1706.30      8.06 o
   4   3   4      133.39      136.20      2.61 o
   5   3   4      144.68      132.30      3.11 o
   6   3   4        0.08        1.12      2.08 o
   7   3   4       49.20       47.10      2.86 o
   8   3   4       31.44       31.42      3.26 o
   9   3   4       60.53       62.14      5.50 o
  10   3   4        5.51        5.58      6.85 o
  -9   4   4        5.80        2.98      3.20 o
  -8   4   4       27.69       30.54      3.36 o
  -7   4   4      306.13      298.27      7.13 o
  -6   4   4      289.02      323.69      5.50 o
  -5   4   4       40.31       43.35      2.41 o
  -4   4   4      408.90      416.46      5.96 o
  -3   4   4        6.52        3.93      1.94 o
  -2   4   4      174.29      205.40      4.10 o
  -1   4   4      887.73      854.72     12.69 o
   0   4   4      996.11      982.26      3.54 o
   1   4   4     5779.98     5790.27     21.27 o
   2   4   4      143.44      142.40      3.09 o
   3   4   4       41.35       41.42      1.24 o
   4   4   4       55.80       53.92      2.01 o
   5   4   4        0.44        1.32      1.18 o
   6   4   4        8.86        9.83      2.23 o
   7   4   4      245.11      249.16      4.98 o
   8   4   4      122.76      133.25      5.31 o
   9   4   4        0.09        0.07      3.24 o
  10   4   4      117.90      107.16      7.01 o
  -9   5   4       15.69       19.84      3.95 o
  -8   5   4       93.93       83.18      4.94 o
  -7   5   4        0.11        1.87      2.51 o
  -6   5   4      276.61      268.63      8.77 o
  -5   5   4      293.82      303.38      9.02 o
  -4   5   4       58.29       48.81      3.41 o
  -3   5   4       31.57       40.05      2.97 o
  -2   5   4       58.91       56.32      2.64 o
  -1   5   4      218.21      218.91      3.09 o
   0   5   4      321.69      324.47      2.32 o
   1   5   4       43.81       52.17      1.39 o
   2   5   4       32.27       42.35      1.65 o
   3   5   4      350.49      371.14      4.48 o
   4   5   4        3.10        2.59      2.66 o
   5   5   4       11.46       11.72      1.33 o
   6   5   4       49.65       47.74      2.64 o
   7   5   4      155.52      156.72      3.58 o
   8   5   4        1.91        4.79      2.43 o
   9   5   4       20.52       22.80      3.61 o
  10   5   4        1.16        3.61      3.42 o
  -9   6   4       29.50       36.48      6.41 o
  -8   6   4      120.92      109.96      5.43 o
  -7   6   4       53.72       43.86      4.21 o
  -6   6   4        0.50        4.69      3.19 o
  -5   6   4       98.73      103.83      4.76 o
  -4   6   4      525.50      513.83      8.04 o
  -3   6   4       11.02       12.50      2.70 o
  -2   6   4      127.13      110.06      3.88 o
  -1   6   4      140.31      143.48      4.71 o
   0   6   4      279.90      272.46      4.18 o
   1   6   4      446.28      459.94      4.06 o
   2   6   4     1400.51     1429.16     10.44 o
   3   6   4     1656.32     1723.45     14.46 o
   4   6   4      102.24      107.36      4.96 o
   5   6   4       70.20       75.04      3.71 o
   6   6   4       41.29       46.18      2.30 o
   7   6   4       30.49       30.72      2.41 o
   8   6   4       32.58       31.26      3.02 o
   9   6   4        7.16        6.32      2.74 o
  10   6   4        1.54        2.21      4.13 o
  -8   7   4       47.28       51.30      6.24 o
  -7   7   4        6.61        5.69      4.33 o
  -6   7   4      344.29      351.70      9.27 o
  -5   7   4        1.60        2.75      3.15 o
  -4   7   4        0.37        2.24      2.83 o
  -3   7   4      546.44      549.33      8.13 o
  -2   7   4      216.50      214.79      5.12 o
  -1   7   4      153.12      168.82      4.38 o
   0   7   4        4.46        6.83      1.42 o
   1   7   4     1012.61     1003.14      6.38 o
   2   7   4     2313.34     2269.41     13.53 o
   3   7   4       64.64       65.47      2.02 o
   4   7   4      156.25      154.58      2.96 o
   5   7   4       12.35       13.89      3.57 o
   6   7   4        0.69        2.93      2.75 o
   7   7   4      111.62      108.16      4.10 o
   8   7   4      129.35      132.31      4.12 o
   9   7   4        8.42        7.66      3.27 o
  10   7   4       27.84       28.15      4.38 o
  -8   8   4        2.91        2.65      5.33 o
  -7   8   4        4.03        2.06      4.76 o
  -6   8   4      125.11      124.58      9.78 o
  -5   8   4        2.47        1.55      3.17 o
  -4   8   4       58.10       70.52      4.22 o
  -3   8   4      110.13      113.55      4.49 o
  -2   8   4       67.16       75.75      3.70 o
  -1   8   4      168.59      186.80      6.23 o
   0   8   4       75.07       78.72      2.64 o
   1   8   4      125.81      149.49      2.92 o
   2   8   4      869.93      868.93      7.59 o
   3   8   4      146.04      152.28      5.86 o
   4   8   4        1.27        5.19      1.67 o
   5   8   4       79.25       79.53      6.03 o
   6   8   4        3.24        6.36      3.74 o
   7   8   4       48.98       45.72      3.34 o
   8   8   4        0.42        1.08      2.44 o
   9   8   4       19.71       21.96      3.32 o
  -7   9   4       41.85       52.10      6.40 o
  -6   9   4       37.28       37.04      5.75 o
  -5   9   4        1.89        0.80      4.18 o
  -4   9   4        0.33        3.42      3.07 o
  -3   9   4      389.25      375.52      8.98 o
  -2   9   4        4.78        5.05      2.81 o
  -1   9   4        0.50        1.38      2.42 o
   0   9   4       31.89       35.48      1.97 o
   1   9   4       11.67       12.01      1.54 o
   2   9   4        0.00        0.97      1.76 o
   3   9   4      150.70      145.50      4.83 o
   4   9   4      196.80      211.12      5.91 o
   5   9   4       88.78      101.77      5.89 o
   6   9   4       12.29       11.65      2.76 o
   7   9   4       17.03       15.12      4.50 o
   8   9   4       41.57       41.09      4.21 o
   9   9   4        1.28        1.68      3.71 o
  -6  10   4        0.03        1.23      4.56 o
  -5  10   4       21.37       23.67      4.98 o
  -4  10   4       11.57       17.29      4.44 o
  -3  10   4       54.00       52.03      4.07 o
  -2  10   4      112.56      102.12      4.56 o
  -1  10   4       77.95       83.48      4.21 o
   0  10   4      186.89      176.89      4.18 o
   1  10   4       89.97       92.61      3.64 o
   2  10   4      199.01      188.56      4.23 o
   3  10   4      131.38      122.67      4.07 o
   4  10   4       47.70       50.96      3.94 o
   5  10   4       70.58       68.66      3.51 o
   6  10   4        0.10        1.80      4.21 o
   7  10   4        0.72        1.64      4.64 o
   8  10   4        0.81        2.47      4.63 o
  -5  11   4        4.59        3.00      4.23 o
  -4  11   4        4.91        5.60      4.31 o
  -3  11   4        0.03        4.58      4.43 o
  -2  11   4        1.94        2.51      3.04 o
  -1  11   4        0.77        0.68      2.67 o
   0  11   4       16.32       17.02      2.44 o
   1  11   4      263.58      251.67      5.65 o
   2  11   4       33.95       28.12      2.59 o
   3  11   4       61.36       63.36      3.46 o
   4  11   4      117.09      109.99      4.34 o
   5  11   4      352.10      325.21      8.25 o
   6  11   4       84.98       80.90      6.37 o
   7  11   4        0.62        1.14      4.58 o
  -4  12   4        0.34        3.60      4.85 o
  -3  12   4       44.03       36.29      5.43 o
  -2  12   4       12.05        9.35      4.53 o
  -1  12   4        2.95        1.43      2.69 o
   0  12   4       46.79       40.88      3.36 o
   1  12   4       22.95       22.82      2.99 o
   2  12   4        1.83        3.32      2.39 o
   3  12   4       90.37       98.83      3.87 o
   4  12   4        1.00        0.00      3.36 o
   5  12   4        4.96       10.20      3.70 o
   6  12   4        8.29       11.86      3.78 o
   7  12   4        3.22        2.51      4.80 o
  -3  13   4        4.87        5.17      4.90 o
  -2  13   4        0.01       -2.64      4.49 o
  -1  13   4        4.24        2.50      3.36 o
   0  13   4       96.63      100.66      5.65 o
   1  13   4        0.00       -0.53      2.78 o
   2  13   4       47.12       43.34      3.26 o
   3  13   4        7.41        7.63      3.10 o
   4  13   4       31.07       34.50      4.19 o
   5  13   4       24.90       22.70      4.30 o
   0  14   4       20.20       24.33      5.22 o
   1  14   4       43.72       45.18      5.66 o
   2  14   4        4.41        1.80      3.14 o
   3  14   4       23.54       27.81      3.69 o
  -4  -9   5       49.11       59.13      6.54 o
  -3  -9   5       21.21       21.50      5.25 o
  -2  -9   5      147.57      132.90      5.48 o
  -1  -9   5        5.97        5.76      3.69 o
   0  -9   5       44.61       40.44      4.62 o
   1  -9   5       24.32       24.21      5.33 o
   2  -9   5        0.40       -0.06      4.79 o
   3  -9   5       18.29       14.01      5.22 o
  -6  -8   5       25.57       26.97      5.29 o
  -5  -8   5        0.62        1.21      3.60 o
  -4  -8   5       85.06       98.08      6.88 o
  -3  -8   5       66.42       71.42      4.64 o
  -2  -8   5      180.27      171.61      6.20 o
  -1  -8   5      106.61      108.70      4.79 o
   0  -8   5        1.08        3.10      3.28 o
   1  -8   5       42.10       43.06      5.31 o
   2  -8   5        3.46        0.90      4.99 o
   3  -8   5        0.75        2.04      5.05 o
   4  -8   5        7.33        7.36      5.21 o
  -7  -7   5        4.09        1.56      5.13 o
  -6  -7   5       16.58       14.32      5.09 o
  -5  -7   5       31.84       27.89      3.99 o
  -4  -7   5        0.72        0.44      4.12 o
  -3  -7   5       60.50       70.71      4.38 o
  -2  -7   5      150.10      163.03      6.98 o
  -1  -7   5        0.24        4.07      2.87 o
   0  -7   5      187.87      194.41      7.65 o
   1  -7   5        3.55        4.56      3.89 o
   2  -7   5      114.29      106.65      6.70 o
   3  -7   5       53.56       61.80      6.10 o
   4  -7   5       37.08       43.17      8.56 o
   5  -7   5        9.95        9.22      5.60 o
   6  -7   5       23.01       22.74      5.94 o
  -7  -6   5       49.38       37.51      5.72 o
  -6  -6   5       99.21       98.65      6.74 o
  -5  -6   5       32.22       31.98      5.29 o
  -4  -6   5        0.61        5.35      3.82 o
  -3  -6   5      117.52      121.26      4.78 o
  -2  -6   5      124.54      125.93      4.59 o
  -1  -6   5      676.02      650.96      8.25 o
   0  -6   5       13.99       14.25      2.68 o
   1  -6   5      135.44      139.42      6.65 o
   2  -6   5       30.27       39.11      5.20 o
   3  -6   5      794.71      750.30     14.53 o
   4  -6   5        3.76       11.03      4.14 o
   5  -6   5       11.58       18.16      4.90 o
   6  -6   5       10.88        9.57      5.82 o
   7  -6   5        5.74        7.95      5.73 o
  -8  -5   5        0.73        3.59      5.19 o
  -7  -5   5        6.27        6.66      4.62 o
  -6  -5   5        8.94       10.05      4.49 o
  -5  -5   5      111.48      100.36      6.39 o
  -4  -5   5       17.56       23.50      2.29 o
  -3  -5   5        3.76        5.07      1.61 o
  -2  -5   5      124.53      107.70      3.58 o
  -1  -5   5      578.63      579.66      7.37 o
   0  -5   5      769.39      731.36      8.60 o
   1  -5   5       20.65       20.75      3.10 o
   2  -5   5        1.24        1.38      3.81 o
   3  -5   5       38.52       48.58      5.38 o
   4  -5   5      745.43      697.21     14.00 o
   5  -5   5       78.07       82.47      6.56 o
   6  -5   5        0.01        4.73      4.89 o
   7  -5   5        3.21        8.40      5.59 o
  -9  -4   5       61.85       65.97      7.00 o
  -8  -4   5       43.25       46.62      5.78 o
  -7  -4   5       15.01       14.77      3.71 o
  -6  -4   5        6.09        6.67      2.78 o
  -5  -4   5        6.31       10.25      2.68 o
  -4  -4   5        5.82        5.87      1.61 o
  -3  -4   5        3.80        3.06      1.42 o
  -2  -4   5       55.60       58.80      2.72 o
  -1  -4   5        5.14        5.28      1.92 o
   0  -4   5      640.58      607.01      8.41 o
   1  -4   5        6.34        5.52      2.40 o
   2  -4   5       14.40       15.53      3.01 o
   3  -4   5      445.82      456.96     10.44 o
   4  -4   5       27.33       35.51      8.18 o
   5  -4   5      242.91      239.72      9.28 o
   6  -4   5        2.02        3.80      4.21 o
   7  -4   5        0.00        1.22      4.64 o
   8  -4   5       15.61       15.42      5.18 o
  -9  -3   5       33.58       36.55      5.62 o
  -8  -3   5      134.08      140.80      7.61 o
  -7  -3   5       10.90       13.00      3.20 o
  -6  -3   5       49.84       44.86      3.63 o
  -5  -3   5        5.50        6.10      2.58 o
  -4  -3   5      181.84      179.69      3.13 o
  -3  -3   5       97.59       93.28      2.41 o
  -2  -3   5      675.50      709.17      8.65 o
  -1  -3   5      866.38      890.79      7.91 o
   0  -3   5      765.03      789.96      8.95 o
   1  -3   5        0.18        2.56      2.23 o
   2  -3   5      193.53      181.70      7.34 o
   3  -3   5      200.34      221.28      8.12 o
   4  -3   5       24.23       29.85      4.42 o
   5  -3   5        0.47        2.22      3.86 o
   6  -3   5       24.62       28.14      4.88 o
   7  -3   5      145.20      151.84      9.43 o
   8  -3   5        0.13        3.33      4.98 o
  -9  -2   5       18.49       15.53      3.77 o
  -8  -2   5       15.36       18.97      3.59 o
  -7  -2   5        9.82       11.87      3.31 o
  -6  -2   5      154.35      135.70      4.45 o
  -5  -2   5      178.07      196.96      5.50 o
  -4  -2   5       42.27       46.66      2.09 o
  -3  -2   5      202.04      222.21      3.70 o
  -2  -2   5       87.47       88.53      2.09 o
  -1  -2   5       53.87       63.51      2.25 o
   0  -2   5      361.33      366.39      4.19 o
   1  -2   5      172.24      169.76      3.66 o
   2  -2   5      476.33      495.21      5.16 o
   3  -2   5       18.61       25.93      2.88 o
   4  -2   5        5.76        0.63      3.57 o
   5  -2   5      636.62      622.32     11.91 o
   6  -2   5       34.56       29.98      4.60 o
   7  -2   5      225.02      220.92      8.87 o
   8  -2   5       69.73       62.07     12.16 o
   9  -2   5        9.94        8.48      4.95 o
  -9  -1   5       61.38       53.09      4.60 o
  -8  -1   5        1.25        2.78      3.30 o
  -7  -1   5       40.66       45.80      4.11 o
  -6  -1   5       89.66       84.55      4.32 o
  -5  -1   5        7.76        9.01      2.12 o
  -4  -1   5       38.18       38.11      3.40 o
  -3  -1   5      280.85      277.21      8.33 o
  -2  -1   5      280.57      270.90      2.88 o
  -1  -1   5      111.89      120.94      3.02 o
   0  -1   5       38.36       42.20      1.55 o
   1  -1   5     2267.45     2395.79      9.65 o
   2  -1   5       39.93       45.87      1.70 o
   3  -1   5       17.08       18.89      1.62 o
   4  -1   5       92.84       91.48      2.73 o
   5  -1   5      699.54      657.60      9.49 o
   6  -1   5      105.86      111.75      6.35 o
   7  -1   5      130.67      135.52      7.13 o
   8  -1   5       77.66       73.26      5.97 o
   9  -1   5        1.46        0.57      4.61 o
  -9   0   5        9.13        5.05      3.64 o
  -8   0   5      135.11      129.89      5.71 o
  -7   0   5      515.51      493.82      9.04 o
  -6   0   5       17.23       19.44      3.26 o
  -5   0   5      102.32      109.70      3.89 o
  -4   0   5        7.54       11.63      2.10 o
  -3   0   5        0.91        1.55      2.15 o
  -2   0   5       61.78       58.91      2.40 o
  -1   0   5     1300.86     1389.39      7.17 o
   0   0   5      562.01      585.17      4.91 o
   1   0   5      224.69      221.91      3.08 o
   2   0   5        2.79        2.91      1.46 o
   3   0   5      311.13      318.59      4.31 o
   4   0   5      154.14      154.11      4.82 o
   5   0   5      225.76      219.29      4.50 o
   6   0   5      650.58      625.85      7.84 o
   7   0   5     1357.06     1385.80     17.91 o
   8   0   5       46.84       46.97      5.49 o
   9   0   5        0.23        3.65      4.53 o
  10   0   5        1.04        3.31      3.63 o
  -9   1   5      155.28      162.86      8.35 o
  -8   1   5      419.64      406.32     10.78 o
  -7   1   5       22.01       24.50      3.16 o
  -6   1   5       35.65       33.97      3.04 o
  -5   1   5        7.25        3.29      2.23 o
  -4   1   5       91.78       99.94      4.35 o
  -3   1   5      609.40      649.32      5.72 o
  -2   1   5      170.59      156.65      3.34 o
  -1   1   5     1753.89     1792.44      7.92 o
   0   1   5       67.56       61.69      1.62 o
   1   1   5       77.60       67.00      2.05 o
   2   1   5     1058.69     1132.22     15.78 o
   3   1   5     1206.77     1282.47      8.79 o
   4   1   5       37.44       40.57      2.08 o
   5   1   5       24.21       22.80      2.23 o
   6   1   5       30.63       27.59      3.81 o
   7   1   5      100.76      109.12      5.87 o
   8   1   5        0.40        2.88      4.06 o
   9   1   5        1.14        2.25      3.38 o
  10   1   5        8.82        9.09      4.74 o
  -9   2   5        0.49        3.59      4.27 o
  -8   2   5       42.45       44.77      4.91 o
  -7   2   5       67.98       77.29      4.48 o
  -6   2   5      892.24      859.08     10.71 o
  -5   2   5        2.50        7.22      2.48 o
  -4   2   5       19.28       22.00      2.08 o
  -3   2   5      170.53      186.50      4.48 o
  -2   2   5      452.11      442.30      3.72 o
  -1   2   5      385.36      391.15      2.79 o
   0   2   5      464.87      465.78      3.43 o
   1   2   5      521.97      509.27      4.31 o
   2   2   5     3866.99     4035.33     14.00 o
   3   2   5     1901.83     1965.27      8.58 o
   4   2   5       50.70       51.60      2.23 o
   5   2   5       83.66       87.24      4.07 o
   6   2   5      334.58      347.67      7.83 o
   7   2   5       48.52       54.36      4.51 o
   8   2   5       41.90       46.05      3.95 o
   9   2   5      314.59      324.20      8.08 o
  10   2   5       15.21       15.20      5.25 o
  -9   3   5       63.49       60.79      5.69 o
  -8   3   5        7.04        9.80      3.27 o
  -7   3   5      251.74      254.09      6.05 o
  -6   3   5      365.42      377.75      6.54 o
  -5   3   5      182.83      200.15      5.12 o
  -4   3   5       45.30       47.05      2.21 o
  -3   3   5     1050.24     1140.56      8.47 o
  -2   3   5      533.52      591.04      5.44 o
  -1   3   5      121.27      106.10      2.26 o
   0   3   5      686.40      636.24      4.21 o
   1   3   5        9.90        9.62      1.04 o
   2   3   5     2644.58     2501.23     31.54 o
   3   3   5      118.05      123.89      2.74 o
   4   3   5      495.39      496.35      6.26 o
   5   3   5      157.64      170.00      5.01 o
   6   3   5      102.51      101.68      4.39 o
   7   3   5       50.46       44.13      3.33 o
   8   3   5        4.29        7.50      3.05 o
   9   3   5       34.17       30.26      4.82 o
  10   3   5        2.40        5.27      4.65 o
  -9   4   5        0.01        0.86      3.31 o
  -8   4   5       15.98       20.11      3.10 o
  -7   4   5      169.21      176.46      4.63 o
  -6   4   5     1064.41     1044.14     13.85 o
  -5   4   5      105.69      103.52      3.51 o
  -4   4   5       86.16       91.84      3.01 o
  -3   4   5      119.80      104.41      2.52 o
  -2   4   5      690.47      685.75      4.59 o
  -1   4   5      699.65      759.96      7.09 o
   0   4   5      655.73      657.97      3.67 o
   1   4   5      136.45      139.54      2.52 o
   2   4   5        5.32        6.84      0.77 o
   3   4   5       35.97       34.07      0.92 o
   4   4   5      649.09      650.33      5.77 o
   5   4   5       34.86       30.47      2.62 o
   6   4   5       36.10       37.63      2.44 o
   7   4   5       21.00       20.70      2.89 o
   8   4   5       55.92       58.46      3.89 o
   9   4   5        1.32        4.09      4.14 o
  10   4   5        0.00        3.86      4.37 o
  -9   5   5       30.01       26.90      5.15 o
  -8   5   5       43.65       30.78      3.35 o
  -7   5   5       36.82       32.44      2.85 o
  -6   5   5        3.47        6.99      2.36 o
  -5   5   5       23.47       24.57      2.29 o
  -4   5   5      189.20      194.47      4.63 o
  -3   5   5       68.16       78.52      3.45 o
  -2   5   5      129.27      102.49      2.36 o
  -1   5   5        2.00        2.46      0.79 o
   0   5   5      191.23      165.45      3.29 o
   1   5   5      344.09      370.11      4.04 o
   2   5   5      948.23      954.51      5.79 o
   3   5   5      173.50      161.28      2.71 o
   4   5   5       24.92       28.86      1.46 o
   5   5   5        3.26        4.34      1.22 o
   6   5   5       47.00       48.33      2.37 o
   7   5   5      180.31      191.13      5.29 o
   8   5   5      280.63      280.23      6.91 o
   9   5   5      119.49      126.75     16.51 o
  10   5   5       89.32       92.23      6.65 o
  -9   6   5        0.38       -0.71      4.69 o
  -8   6   5        1.58       -0.47      3.56 o
  -7   6   5      134.43      134.05      4.67 o
  -6   6   5       27.79       22.78      3.62 o
  -5   6   5      607.48      586.00      9.50 o
  -4   6   5     1024.02      982.89     11.26 o
  -3   6   5      586.07      597.29      8.39 o
  -2   6   5       15.20       10.28      1.57 o
  -1   6   5      342.13      337.52      5.45 o
   0   6   5     1029.42     1005.44      9.86 o
   1   6   5      968.51      988.98      5.69 o
   2   6   5      117.16      111.43      1.55 o
   3   6   5      149.09      142.38      3.40 o
   4   6   5      111.51      116.78      3.23 o
   5   6   5      193.63      196.02      6.51 o
   6   6   5        2.53        5.06      1.71 o
   7   6   5       12.17       13.19      2.37 o
   8   6   5       28.37       31.12      2.75 o
   9   6   5       54.60       55.51      5.48 o
  10   6   5        5.58        9.48      4.71 o
  -8   7   5        0.32       -0.27      4.30 o
  -7   7   5        3.15        2.87      3.54 o
  -6   7   5       38.77       37.63      3.98 o
  -5   7   5        4.31        1.90      3.26 o
  -4   7   5       67.80       66.46      4.24 o
  -3   7   5      580.23      587.04     13.89 o
  -2   7   5      310.75      310.55      5.57 o
  -1   7   5      140.76      140.05      3.46 o
   0   7   5       20.99       26.85      1.60 o
   1   7   5      652.99      641.15      6.60 o
   2   7   5      427.21      471.36      4.75 o
   3   7   5        0.55       -0.02      0.97 o
   4   7   5       15.77       13.11      2.42 o
   5   7   5      152.23      135.41      9.73 o
   6   7   5       23.46       25.19      2.08 o
   7   7   5        8.62       11.10      2.09 o
   8   7   5      205.02      187.82      5.45 o
   9   7   5       18.27       26.76      3.62 o
  10   7   5       77.27       57.23      6.29 o
  -8   8   5       21.61       24.29      5.56 o
  -7   8   5        2.82        1.05      4.57 o
  -6   8   5       21.20       20.42      3.78 o
  -5   8   5       15.98       21.96      3.73 o
  -4   8   5      163.28      146.10      5.48 o
  -3   8   5       16.68       24.21      3.22 o
  -2   8   5      180.36      173.55      5.15 o
  -1   8   5        0.07        3.06      1.88 o
   0   8   5      498.12      472.02      4.99 o
   1   8   5      181.10      184.24      3.30 o
   2   8   5       88.80       96.91      2.23 o
   3   8   5        1.44        2.16      1.42 o
   4   8   5       30.58       28.91      2.33 o
   5   8   5       17.63       15.46      4.07 o
   6   8   5       53.41       52.74      4.86 o
   7   8   5       47.79       47.37      3.21 o
   8   8   5        0.58        2.61      2.65 o
   9   8   5       56.90       56.81      5.87 o
  -7   9   5        0.09       -0.91      4.46 o
  -6   9   5        3.57        2.54      4.60 o
  -5   9   5        9.55       12.59      3.53 o
  -4   9   5      143.82      147.65      5.50 o
  -3   9   5        0.39        3.33      3.03 o
  -2   9   5      111.95      113.52      4.75 o
  -1   9   5        5.41        6.71      1.99 o
   0   9   5      814.21      795.79      6.85 o
   1   9   5      478.54      484.68      5.25 o
   2   9   5       98.17       95.61      2.50 o
   3   9   5       71.40       76.19      3.48 o
   4   9   5      914.29      904.72      8.57 o
   5   9   5        1.02        5.55      4.73 o
   6   9   5       38.69       43.61      4.94 o
   7   9   5        9.81       15.73      4.76 o
   8   9   5        7.99        9.34      3.37 o
   9   9   5        4.00        2.76      4.42 o
  -6  10   5       47.58       46.08      5.93 o
  -5  10   5      104.24      108.15      7.38 o
  -4  10   5       47.48       51.90      4.26 o
  -3  10   5      157.45      158.32      5.75 o
  -2  10   5       20.11       19.93      3.28 o
  -1  10   5      292.06      286.10      5.01 o
   0  10   5       66.86       72.69      2.73 o
   1  10   5        8.39       13.18      2.34 o
   2  10   5       46.80       39.75      2.47 o
   3  10   5      287.40      278.32      4.88 o
   4  10   5      154.36      162.25      5.45 o
   5  10   5       30.46       28.91      3.43 o
   6  10   5        0.93        2.06      4.16 o
   7  10   5       68.99       71.93      6.44 o
   8  10   5       31.21       36.06      4.26 o
  -5  11   5       24.10       25.29      5.07 o
  -4  11   5        3.20        6.11      4.72 o
  -3  11   5        3.18        5.34      3.23 o
  -2  11   5       61.32       66.35      3.67 o
  -1  11   5       42.85       39.95      3.23 o
   0  11   5        7.19        9.09      2.90 o
   1  11   5        0.00        1.05      2.36 o
   2  11   5       11.67       13.77      2.21 o
   3  11   5       23.04       23.69      2.40 o
   4  11   5       10.71        9.66      3.09 o
   5  11   5        0.69        3.32      2.98 o
   6  11   5       87.10       82.11      6.71 o
   7  11   5       36.72       36.69      5.32 o
   8  11   5        1.56        3.75      4.78 o
  -4  12   5        0.98        3.40      4.65 o
  -3  12   5       64.99       73.92      6.41 o
  -2  12   5        1.63       -0.23      4.21 o
  -1  12   5        5.08        3.74      2.85 o
   0  12   5       47.86       42.60      3.98 o
   1  12   5       55.59       55.48      3.56 o
   2  12   5      140.99      142.85      4.23 o
   3  12   5       44.70       46.29      3.54 o
   4  12   5      126.31      114.88      5.39 o
   5  12   5       24.25       26.86      3.98 o
   6  12   5        1.12        3.12      4.68 o
   7  12   5        6.24        9.01      4.84 o
  -3  13   5       10.09        8.76      4.88 o
  -2  13   5        0.43       -0.47      4.24 o
  -1  13   5        6.78        8.64      4.08 o
   0  13   5        7.52       12.56      3.43 o
   1  13   5       16.25       21.56      4.77 o
   2  13   5       59.19       58.58      3.90 o
   3  13   5       66.53       70.21      4.20 o
   4  13   5        9.07       11.54      3.00 o
   5  13   5       15.93        7.84      3.99 o
  -1  14   5        0.06       -2.87      6.55 o
   0  14   5       31.70       35.41      8.54 o
   1  14   5       25.13       24.12      4.87 o
   2  14   5       76.60       67.77      5.25 o
   3  14   5      104.58      107.12      5.99 o
  -2  -9   6        0.01       -0.24      4.00 o
  -1  -9   6        1.48        0.61      4.52 o
   0  -9   6        5.39        7.88      4.31 o
   1  -9   6        6.08        4.28      3.99 o
  -4  -8   6        0.32       -1.08      4.78 o
  -3  -8   6        4.14        6.77      4.29 o
  -2  -8   6       44.39       50.48      4.68 o
  -1  -8   6       10.38        8.41      3.86 o
   0  -8   6       18.54       22.28      4.00 o
   1  -8   6       13.93       22.74      5.39 o
   2  -8   6       15.90       12.68      5.15 o
   3  -8   6       37.58       39.52      6.43 o
  -6  -7   6       34.84       41.43      6.75 o
  -5  -7   6        3.29        4.52      3.70 o
  -4  -7   6       77.67       74.89      6.60 o
  -3  -7   6       11.42       13.00      4.66 o
  -2  -7   6       51.30       48.48      4.14 o
  -1  -7   6        0.15        2.34      2.87 o
   0  -7   6        0.15        0.46      3.16 o
   1  -7   6        2.10        5.95      4.37 o
   2  -7   6        1.52        2.22      4.57 o
   3  -7   6        1.03        4.35      4.83 o
   4  -7   6       38.65       38.92      6.22 o
   5  -7   6        0.05       -1.10      5.13 o
  -7  -6   6        2.71        3.42      4.44 o
  -6  -6   6        0.73        4.15      3.84 o
  -5  -6   6      137.11      147.95      7.87 o
  -4  -6   6       86.15       83.44      7.32 o
  -3  -6   6       42.94       51.90      5.54 o
  -2  -6   6       78.16       77.46      3.52 o
  -1  -6   6      241.78      243.73      5.66 o
   0  -6   6        1.57        2.36      2.50 o
   1  -6   6      173.62      164.80      5.90 o
   2  -6   6      362.15      372.03     12.68 o
   3  -6   6        6.31        4.11      4.60 o
   4  -6   6      180.67      168.60     13.51 o
   5  -6   6        0.33        5.06      4.95 o
   6  -6   6       10.29       15.02      5.17 o
  -7  -5   6        9.53       11.88      4.32 o
  -6  -5   6       19.47       10.61      4.25 o
  -5  -5   6        7.09        9.67      4.19 o
  -4  -5   6       12.27        9.40      3.07 o
  -3  -5   6        0.43        1.26      1.89 o
  -2  -5   6        8.16       11.23      2.31 o
  -1  -5   6       43.58       44.77      3.12 o
   0  -5   6        0.00        1.62      2.30 o
   1  -5   6        0.29        1.00      2.74 o
   2  -5   6      153.65      144.53      5.64 o
   3  -5   6       10.83       17.93      4.74 o
   4  -5   6       17.65       19.47      4.61 o
   5  -5   6       85.61       86.31      6.77 o
   6  -5   6       40.71       42.29     10.80 o
   7  -5   6       66.75       92.20      7.53 o
  -8  -4   6       12.18        8.93      4.72 o
  -7  -4   6       26.71       28.41      4.21 o
  -6  -4   6        0.12       -1.22      4.19 o
  -5  -4   6      245.48      216.11      6.24 o
  -4  -4   6      334.82      311.99      7.07 o
  -3  -4   6      429.51      424.42      5.27 o
  -2  -4   6      571.92      546.84      8.10 o
  -1  -4   6     2226.76     2171.84     13.93 o
   0  -4   6      672.70      651.94     10.75 o
   1  -4   6       12.01       16.72      2.95 o
   2  -4   6       59.59       65.34      4.08 o
   3  -4   6      546.54      501.00     11.30 o
   4  -4   6        8.51        9.69      4.41 o
   5  -4   6       51.63       51.04      5.31 o
   6  -4   6      127.43      129.36      7.52 o
   7  -4   6       59.70       74.48      7.04 o
  -8  -3   6        8.77       15.31      4.95 o
  -7  -3   6       26.56       33.87      3.38 o
  -6  -3   6       65.42       57.32      3.92 o
  -5  -3   6       12.02        7.42      2.79 o
  -4  -3   6      183.66      184.55      4.14 o
  -3  -3   6      142.39      138.35      3.03 o
  -2  -3   6      170.61      181.22      4.13 o
  -1  -3   6        3.39        4.81      1.89 o
   0  -3   6      158.45      153.09      3.07 o
   1  -3   6        5.51        5.20      2.32 o
   2  -3   6      561.02      539.93      8.68 o
   3  -3   6        1.51        2.16      2.76 o
   4  -3   6      161.04      163.41      8.04 o
   5  -3   6       15.53       15.19      4.24 o
   6  -3   6        0.09        0.30      4.30 o
   7  -3   6        3.52        7.16      5.02 o
   8  -3   6      107.51      130.95      8.25 o
  -9  -2   6        0.25        3.47      4.28 o
  -8  -2   6       32.68       33.55      4.14 o
  -7  -2   6        2.08        3.10      3.34 o
  -6  -2   6       72.94       72.71      3.85 o
  -5  -2   6      236.82      236.98      6.16 o
  -4  -2   6        0.23        2.90      2.46 o
  -3  -2   6      227.53      238.99      3.71 o
  -2  -2   6       47.81       50.45      2.35 o
  -1  -2   6        6.29        7.06      1.71 o
   0  -2   6       81.45       84.07      2.59 o
   1  -2   6      826.36      791.69      9.84 o
   2  -2   6      334.79      333.81      6.39 o
   3  -2   6       89.41       87.45      2.54 o
   4  -2   6       29.30       26.29      4.32 o
   5  -2   6      340.85      334.31      9.47 o
   6  -2   6       10.41        7.85      4.23 o
   7  -2   6        0.07        3.38      4.42 o
   8  -2   6        7.19        3.48      4.80 o
  -9  -1   6        1.36        4.05      3.60 o
  -8  -1   6       32.37       29.38      3.99 o
  -7  -1   6      288.96      308.89      7.65 o
  -6  -1   6      158.83      140.84      5.33 o
  -5  -1   6       75.63       70.56      3.14 o
  -4  -1   6       77.86       91.15      3.60 o
  -3  -1   6      200.37      212.10      3.09 o
  -2  -1   6       89.83       77.27      1.98 o
  -1  -1   6        4.87        8.26      1.79 o
   0  -1   6       14.88       16.75      1.48 o
   1  -1   6      233.80      208.41      3.38 o
   2  -1   6      265.53      273.83      5.46 o
   3  -1   6      672.83      689.54     10.45 o
   4  -1   6       65.00       68.68      2.90 o
   5  -1   6      488.67      453.85     20.73 o
   6  -1   6      147.40      157.22      7.14 o
   7  -1   6      216.45      216.20      8.47 o
   8  -1   6       16.71       19.90      5.12 o
   9  -1   6        6.82        7.97      5.15 o
  -9   0   6       12.50       13.06      3.98 o
  -8   0   6        9.77       10.26      3.57 o
  -7   0   6      117.85      119.22      5.31 o
  -6   0   6        0.07        0.21      2.44 o
  -5   0   6      469.39      435.89      8.35 o
  -4   0   6       28.78       27.84      2.25 o
  -3   0   6       19.40       29.32      2.34 o
  -2   0   6      242.38      228.79      3.26 o
  -1   0   6     1617.17     1619.52     14.25 o
   0   0   6       73.72       65.20      2.78 o
   1   0   6      147.51      157.60      2.95 o
   2   0   6      429.68      458.40      6.16 o
   3   0   6        9.34       12.23      1.79 o
   4   0   6       31.96       34.33      2.20 o
   5   0   6       39.29       40.98      2.56 o
   6   0   6       71.37       70.35      5.42 o
   7   0   6       30.03       31.32      4.59 o
   8   0   6        3.18        8.07      4.13 o
   9   0   6       24.80       25.71      5.15 o
  -9   1   6        3.42        6.92      3.79 o
  -8   1   6       35.90       38.61      4.22 o
  -7   1   6        6.82        7.23      2.84 o
  -6   1   6       40.31       41.00      3.29 o
  -5   1   6      311.18      311.15      5.70 o
  -4   1   6      606.89      651.47      7.29 o
  -3   1   6      548.66      568.65     10.02 o
  -2   1   6      464.08      500.92      5.59 o
  -1   1   6      436.96      415.94      5.14 o
   0   1   6       19.59       22.96      1.57 o
   1   1   6        4.66        4.70      1.08 o
   2   1   6       43.18       39.87      1.84 o
   3   1   6        0.01        1.13      1.41 o
   4   1   6       16.33       16.49      1.84 o
   5   1   6       18.97       24.36      2.29 o
   6   1   6      536.66      518.74      7.49 o
   7   1   6      212.01      203.41     13.26 o
   8   1   6       19.69       20.28      4.36 o
   9   1   6       15.50       18.07      4.59 o
  -9   2   6       15.21       13.69      3.88 o
  -8   2   6       73.71       79.75      5.03 o
  -7   2   6       74.44       68.71      3.99 o
  -6   2   6       55.41       61.72      4.14 o
  -5   2   6        4.81        4.65      2.30 o
  -4   2   6      139.77      141.07      4.00 o
  -3   2   6      482.51      509.12      6.28 o
  -2   2   6        9.00       10.14      1.15 o
  -1   2   6      101.65       86.56      1.43 o
   0   2   6        9.92        9.56      1.30 o
   1   2   6       96.54       78.76      2.03 o
   2   2   6     1388.45     1431.15     10.88 o
   3   2   6        0.08        0.55      0.99 o
   4   2   6       83.58       82.42      2.75 o
   5   2   6       39.05       35.54      2.14 o
   6   2   6        0.49        1.02      2.11 o
   7   2   6       27.40       22.50      3.86 o
   8   2   6      120.13      123.60     16.01 o
   9   2   6      178.12      185.97     10.32 o
  10   2   6       94.21       99.88     12.65 o
  -9   3   6       18.12       14.30      5.09 o
  -8   3   6      149.49      158.92      5.46 o
  -7   3   6       53.12       58.86      3.75 o
  -6   3   6        0.13        3.01      2.49 o
  -5   3   6      270.06      260.44      6.30 o
  -4   3   6      283.60      328.15      5.86 o
  -3   3   6       39.20       41.59      2.04 o
  -2   3   6      488.52      492.41      5.32 o
  -1   3   6       99.26      113.37      5.00 o
   0   3   6      516.85      538.43      4.58 o
   1   3   6      207.83      198.03      2.80 o
   2   3   6      420.51      436.61      4.16 o
   3   3   6      401.03      410.95      5.30 o
   4   3   6       22.93       21.01      1.84 o
   5   3   6       55.83       49.80      2.48 o
   6   3   6      129.14      128.57      4.41 o
   7   3   6      366.03      365.26      6.46 o
   8   3   6      512.68      536.79     10.36 o
   9   3   6        8.60       10.29      4.12 o
  10   3   6       11.64        7.42      4.84 o
  -9   4   6        1.81        3.20      7.02 o
  -8   4   6       27.30       31.73      3.27 o
  -7   4   6      276.73      274.39      8.79 o
  -6   4   6      295.11      284.23      5.35 o
  -5   4   6      206.99      205.75      4.26 o
  -4   4   6      702.35      702.22      6.53 o
  -3   4   6       18.06       16.63      1.57 o
  -2   4   6       29.01       29.52      1.13 o
  -1   4   6      322.27      318.79      4.51 o
   0   4   6      953.63     1013.66      4.54 o
   1   4   6      140.73      129.98      3.55 o
   2   4   6     2818.25     2658.39     13.66 o
   3   4   6      758.74      769.60     11.79 o
   4   4   6      106.12       99.47      2.14 o
   5   4   6      410.68      428.84      5.19 o
   6   4   6       27.78       28.96      2.43 o
   7   4   6       91.52      100.37      3.72 o
   8   4   6       87.95       88.06      3.97 o
   9   4   6       87.75       87.05      6.64 o
  10   4   6       25.33       28.95      5.37 o
  -9   5   6       12.65       13.55      7.85 o
  -8   5   6        0.18        0.16      3.73 o
  -7   5   6       43.95       35.66      3.22 o
  -6   5   6      285.09      290.34      5.93 o
  -5   5   6       30.24       34.47      2.52 o
  -4   5   6      122.95      125.79      3.21 o
  -3   5   6      102.77       97.54      2.41 o
  -2   5   6       68.22       69.99      3.08 o
  -1   5   6       18.15       25.25      1.55 o
   0   5   6      321.65      321.55      2.94 o
   1   5   6       44.86       33.27      1.68 o
   2   5   6       12.04       12.79      1.64 o
   3   5   6      802.16      805.76      8.21 o
   4   5   6        0.44        1.20      0.83 o
   5   5   6       39.65       37.03      2.65 o
   6   5   6      148.66      152.18      4.84 o
   7   5   6      181.65      191.65      5.64 o
   8   5   6       31.76       40.09      4.54 o
   9   5   6        9.21        8.63      4.51 o
  10   5   6       47.86       46.64      5.99 o
  -8   6   6        4.83       10.64      4.84 o
  -7   6   6       27.77       24.44      4.66 o
  -6   6   6      374.63      394.39      9.20 o
  -5   6   6      358.05      356.69     11.65 o
  -4   6   6      378.17      379.34      7.03 o
  -3   6   6      427.74      432.88      7.43 o
  -2   6   6        2.09        2.06      0.98 o
  -1   6   6      100.67      105.23      2.95 o
   0   6   6      976.20     1026.54      8.77 o
   1   6   6       34.11       36.38      1.25 o
   2   6   6      954.88      994.59      6.07 o
   3   6   6       10.60       10.90      0.94 o
   4   6   6       10.59        9.79      0.90 o
   5   6   6       55.47       57.44      1.95 o
   6   6   6      648.22      649.87      8.11 o
   7   6   6       48.18       49.79      3.70 o
   8   6   6       12.25       13.44      4.11 o
   9   6   6        5.46        5.07      4.16 o
  10   6   6       86.43       89.48      6.97 o
  -8   7   6        1.89        7.83      6.73 o
  -7   7   6       92.42       82.42      5.28 o
  -6   7   6       66.82       61.60      6.71 o
  -5   7   6      118.20      105.53      5.23 o
  -4   7   6       29.68       35.22      4.65 o
  -3   7   6       27.38       27.51      3.24 o
  -2   7   6       44.78       48.10      2.15 o
  -1   7   6      373.69      362.81      6.18 o
   0   7   6       66.75       61.91      1.65 o
   1   7   6        5.89        3.60      0.86 o
   2   7   6       21.00       21.37      0.87 o
   3   7   6       50.34       47.24      1.43 o
   4   7   6       13.48       11.01      1.29 o
   5   7   6       18.05       16.57      2.00 o
   6   7   6       13.04       14.00      2.30 o
   7   7   6      123.99      129.36      4.50 o
   8   7   6       26.36       19.77      4.17 o
   9   7   6        7.98        9.60      4.81 o
  -8   8   6       60.40       57.76      8.46 o
  -7   8   6       36.94       34.96      5.28 o
  -6   8   6       39.45       39.36      4.24 o
  -5   8   6       26.12       27.06      4.01 o
  -4   8   6       18.15       16.91      3.66 o
  -3   8   6      200.67      208.27      6.58 o
  -2   8   6      822.97      802.43     12.02 o
  -1   8   6        2.23        1.74      1.84 o
   0   8   6        0.04        0.74      1.30 o
   1   8   6       42.49       41.94      1.85 o
   2   8   6      664.20      664.18      5.01 o
   3   8   6       18.23       16.35      1.05 o
   4   8   6       37.59       40.60      2.69 o
   5   8   6        7.11        5.54      3.47 o
   6   8   6        0.97        0.38      2.53 o
   7   8   6        2.52        2.43      2.38 o
   8   8   6       18.12       15.93      3.52 o
   9   8   6      113.97      101.51      7.11 o
  -7   9   6      179.44      205.16      9.90 o
  -6   9   6       27.00       28.27      5.14 o
  -5   9   6        5.33        6.61      3.50 o
  -4   9   6       72.93       77.11      4.74 o
  -3   9   6      764.98      729.59     11.80 o
  -2   9   6      312.00      294.61      6.52 o
  -1   9   6      214.67      217.46      4.73 o
   0   9   6       44.93       39.48      2.09 o
   1   9   6      277.12      279.07      4.05 o
   2   9   6        0.32        3.08      1.41 o
   3   9   6        0.28        1.14      1.02 o
   4   9   6       42.20       46.57      4.44 o
   5   9   6        2.30        4.14      3.40 o
   6   9   6      147.83      155.33      7.33 o
   7   9   6      113.19      108.43      7.02 o
   8   9   6        4.13        7.97      4.48 o
   9   9   6        1.35        2.07      3.65 o
  -6  10   6       23.21       29.95      5.69 o
  -5  10   6       19.96       18.13      4.84 o
  -4  10   6       36.39       33.75      4.07 o
  -3  10   6      119.15      117.95      5.62 o
  -2  10   6       51.54       53.07      3.31 o
  -1  10   6      399.18      400.28      6.45 o
   0  10   6       25.20       24.64      2.40 o
   1  10   6        0.33        0.80      1.49 o
   2  10   6       17.64       20.52      1.99 o
   3  10   6       13.08       17.38      2.43 o
   4  10   6        3.14        3.40      2.26 o
   5  10   6       54.43       62.40      6.95 o
   6  10   6      135.51      128.34      7.14 o
   7  10   6        1.96        3.06      4.57 o
   8  10   6        1.70        3.14      4.75 o
  -5  11   6       13.77       23.86      5.38 o
  -4  11   6       52.64       62.15      5.96 o
  -3  11   6       16.58       17.85      2.98 o
  -2  11   6      256.88      257.51      5.84 o
  -1  11   6       49.56       44.29      3.01 o
   0  11   6        5.74       10.61      2.78 o
   1  11   6      115.61      100.33      3.74 o
   2  11   6       17.26       21.18      2.66 o
   3  11   6       33.24       31.87      2.97 o
   4  11   6       11.21       15.86      2.76 o
   5  11   6       17.38       20.38      3.32 o
   6  11   6      108.30      101.01      7.00 o
   7  11   6       11.65       12.12      4.42 o
   8  11   6        4.28        6.69      4.89 o
  -4  12   6        1.80        3.06      3.74 o
  -3  12   6       15.63       16.74      3.67 o
  -2  12   6        0.50        2.81      3.08 o
  -1  12   6       52.30       59.59      4.34 o
   0  12   6       22.60       24.38      3.45 o
   1  12   6      856.08      883.36     19.82 o
   2  12   6      248.12      257.30      5.90 o
   3  12   6        4.23        7.08      2.58 o
   4  12   6        2.06        2.38      2.56 o
   5  12   6        4.78        7.20      3.16 o
   6  12   6       27.39       26.19      8.70 o
   7  12   6        7.38        7.95      4.77 o
  -3  13   6       11.86       15.16      3.96 o
  -2  13   6        4.66        4.72      3.85 o
  -1  13   6        0.28        1.93      4.22 o
   0  13   6       70.95       63.22      5.76 o
   1  13   6       12.74       14.87      4.69 o
   2  13   6       27.20       30.60      3.92 o
   3  13   6        7.17        3.81      3.17 o
   4  13   6        2.30        1.34      2.85 o
   5  13   6       44.13       41.22      4.78 o
   6  13   6       17.09       18.40      5.08 o
  -1  14   6       36.51       43.60      8.13 o
   0  14   6        0.00       -1.70      4.23 o
   1  14   6        3.43        2.94      4.17 o
   2  14   6       24.37       28.11      3.99 o
   3  14   6      116.27      122.48      6.56 o
   4  14   6       41.50       41.79      6.05 o
  -3  -8   7       85.00       79.54      6.72 o
  -2  -8   7       69.90       69.25      5.53 o
  -1  -8   7        9.08       13.43      8.72 o
   0  -8   7       21.97       28.70      4.18 o
   1  -8   7        0.24        2.01      3.61 o
  -5  -7   7        1.44        1.39      4.67 o
  -4  -7   7        2.50        5.89      4.50 o
  -3  -7   7      203.24      207.77     16.48 o
  -2  -7   7       94.11       90.26      6.90 o
  -1  -7   7       11.56       12.89      4.06 o
   0  -7   7       77.66       78.84      5.17 o
   1  -7   7        1.26        2.87      3.58 o
   2  -7   7       19.86       26.15      4.92 o
   3  -7   7        1.82        9.14      4.95 o
  -6  -6   7      130.90      142.72      8.44 o
  -5  -6   7       24.32       31.07      5.24 o
  -4  -6   7        5.31        9.82      4.44 o
  -3  -6   7       48.51       36.60      5.08 o
  -2  -6   7       68.22       69.25      6.04 o
  -1  -6   7       70.68       72.23      3.49 o
   0  -6   7      101.51       99.97      4.28 o
   1  -6   7        2.04        4.25      3.28 o
   2  -6   7        8.43        9.17      4.83 o
   3  -6   7        7.81        7.49      4.30 o
   4  -6   7       25.42       36.00      5.54 o
   5  -6   7       97.54       98.00      8.97 o
  -7  -5   7       14.02       11.12      4.98 o
  -6  -5   7        2.15        0.55      4.13 o
  -5  -5   7       33.90       28.38      5.00 o
  -4  -5   7       22.83       30.73      3.97 o
  -3  -5   7        0.83        1.66      2.75 o
  -2  -5   7      318.19      306.49      6.15 o
  -1  -5   7      265.37      257.41      5.85 o
   0  -5   7      203.24      198.50      5.39 o
   1  -5   7       80.15       79.53      4.84 o
   2  -5   7        1.42       -0.52      3.25 o
   3  -5   7        0.22        2.75      4.51 o
   4  -5   7      201.86      203.57     19.24 o
   5  -5   7        1.38        1.56      5.22 o
   6  -5   7       28.23       44.50      7.08 o
  -7  -4   7       65.48       66.02      5.15 o
  -6  -4   7        0.05        0.17      4.59 o
  -5  -4   7      110.54      107.06      5.23 o
  -4  -4   7       12.76       12.62      2.94 o
  -3  -4   7        1.58        1.71      1.98 o
  -2  -4   7      143.98      152.89      5.55 o
  -1  -4   7       56.35       60.25      3.29 o
   0  -4   7       70.94       72.35      3.54 o
   1  -4   7      334.45      328.44      7.64 o
   2  -4   7       10.28        5.93      2.98 o
   3  -4   7       73.35       74.61      4.78 o
   4  -4   7       14.01       16.72      5.59 o
   5  -4   7       24.26       25.59      5.23 o
   6  -4   7       30.16       33.03      5.72 o
   7  -4   7       27.10       31.57      6.93 o
  -8  -3   7        2.58        6.43      5.06 o
  -7  -3   7        2.17        3.71      3.51 o
  -6  -3   7      161.84      157.45      5.90 o
  -5  -3   7       18.15       21.40      3.20 o
  -4  -3   7        9.35       11.62      2.99 o
  -3  -3   7       13.75       17.75      2.32 o
  -2  -3   7       10.92       10.74      2.31 o
  -1  -3   7       72.93       63.73      3.18 o
   0  -3   7       81.33       91.26      4.01 o
   1  -3   7       91.40       92.91      3.29 o
   2  -3   7       19.79       22.15      3.29 o
   3  -3   7       13.22       17.66      3.49 o
   4  -3   7        3.12        5.22      3.78 o
   5  -3   7      129.62      121.50      7.09 o
   6  -3   7       10.08       16.95      4.95 o
   7  -3   7       15.32       25.76      5.31 o
  -8  -2   7       59.60       68.74      4.98 o
  -7  -2   7       78.29       74.20      4.93 o
  -6  -2   7       71.00       80.65      4.02 o
  -5  -2   7       95.41       80.89      4.40 o
  -4  -2   7      273.62      237.78      4.87 o
  -3  -2   7        9.06        9.10      2.03 o
  -2  -2   7        2.61        1.97      1.78 o
  -1  -2   7       12.20       12.00      2.14 o
   0  -2   7      623.34      590.68      7.48 o
   1  -2   7        6.61        8.52      1.70 o
   2  -2   7       87.92       97.92      2.87 o
   3  -2   7       24.62       22.82      3.24 o
   4  -2   7        3.89        3.19      3.27 o
   5  -2   7       28.64       40.94      5.13 o
   6  -2   7       19.81       21.64      4.99 o
   7  -2   7      139.75      144.53      8.11 o
   8  -2   7        0.06        7.27      5.43 o
  -8  -1   7        0.14        1.45      3.27 o
  -7  -1   7       15.57        8.40      3.44 o
  -6  -1   7        0.10        0.84      3.01 o
  -5  -1   7        2.04        1.18      2.25 o
  -4  -1   7      778.56      718.93      8.67 o
  -3  -1   7       28.59       30.42      2.64 o
  -2  -1   7       24.07       20.81      2.25 o
  -1  -1   7        0.28        0.76      1.61 o
   0  -1   7      504.30      514.17      6.27 o
   1  -1   7       12.94       13.79      1.48 o
   2  -1   7      396.03      377.21      4.84 o
   3  -1   7       30.52       28.67      2.28 o
   4  -1   7       46.21       51.72      3.88 o
   5  -1   7       36.89       48.25      5.30 o
   6  -1   7        8.86        5.97      4.26 o
   7  -1   7      132.32      136.47      7.54 o
   8  -1   7      134.40      140.66      8.15 o
  -9   0   7        0.06        3.08      3.62 o
  -8   0   7        0.31        1.62      3.35 o
  -7   0   7       29.13       32.48      3.92 o
  -6   0   7      108.42       98.95      4.27 o
  -5   0   7      327.37      302.16      5.45 o
  -4   0   7      277.71      256.20      4.71 o
  -3   0   7       35.89       36.71      2.60 o
  -2   0   7      129.59      128.68      3.57 o
  -1   0   7      203.77      192.28      4.16 o
   0   0   7      131.53      133.83      3.81 o
   1   0   7       56.35       55.42      1.89 o
   2   0   7       94.43       91.12      2.81 o
   3   0   7      232.53      230.76      3.91 o
   4   0   7        1.17        1.50      1.80 o
   5   0   7      108.79      105.47      5.56 o
   6   0   7       17.98       15.74      4.19 o
   7   0   7        9.24        9.68      4.10 o
   8   0   7        0.11        0.17      4.23 o
   9   0   7        3.36        6.12      4.62 o
  -9   1   7        1.97       -1.58      5.03 o
  -8   1   7       62.51       55.24      5.55 o
  -7   1   7       23.24       21.86      3.16 o
  -6   1   7      792.66      768.06     10.99 o
  -5   1   7      254.44      266.18      5.63 o
  -4   1   7       10.83       13.88      2.11 o
  -3   1   7      244.57      242.27      4.10 o
  -2   1   7      507.97      524.08      9.25 o
  -1   1   7       68.64       62.06      1.82 o
   0   1   7      234.80      236.23      4.49 o
   1   1   7       12.49       11.28      1.32 o
   2   1   7      515.64      551.42      5.46 o
   3   1   7       41.01       38.11      2.04 o
   4   1   7       16.15       15.74      1.81 o
   5   1   7       36.54       30.70      2.30 o
   6   1   7       62.12       55.34      4.58 o
   7   1   7       59.73       50.64      5.01 o
   8   1   7       36.85       34.49      4.90 o
   9   1   7        1.84        0.24      4.34 o
  -9   2   7       63.85       68.47      6.56 o
  -8   2   7        3.02        2.67      3.42 o
  -7   2   7       57.07       65.81      4.02 o
  -6   2   7        9.53        9.02      2.57 o
  -5   2   7      172.28      170.30      4.57 o
  -4   2   7      539.94      500.73      6.58 o
  -3   2   7       78.91       80.34      2.92 o
  -2   2   7      490.32      524.51      5.05 o
  -1   2   7     1613.70     1524.87     14.08 o
   0   2   7       41.99       43.82      3.67 o
   1   2   7       32.42       35.33      1.77 o
   2   2   7       64.61       57.00      1.66 o
   3   2   7       41.12       43.59      2.07 o
   4   2   7      148.65      144.99      3.24 o
   5   2   7        1.79        0.51      1.65 o
   6   2   7      232.28      225.54      4.85 o
   7   2   7      174.85      173.79      5.73 o
   8   2   7        0.20        1.11      3.62 o
   9   2   7       87.16       84.54      6.32 o
  -9   3   7       51.37       66.39      6.94 o
  -8   3   7       59.94       76.64      5.50 o
  -7   3   7        4.62        5.92      2.85 o
  -6   3   7      342.33      335.91      6.45 o
  -5   3   7      166.69      155.11      6.36 o
  -4   3   7       30.38       35.40      3.08 o
  -3   3   7       17.40       22.15      2.00 o
  -2   3   7      646.21      723.65      6.47 o
  -1   3   7      221.70      208.41      2.41 o
   0   3   7       81.68       84.80      1.42 o
   1   3   7       77.93       67.47      4.15 o
   2   3   7      519.48      504.99      5.04 o
   3   3   7     1058.03     1064.49     12.16 o
   4   3   7       48.22       48.14      2.11 o
   5   3   7       49.53       43.12      2.25 o
   6   3   7       44.57       44.89      2.75 o
   7   3   7      293.57      311.63      6.11 o
   8   3   7       14.89       14.28      2.73 o
   9   3   7        4.29        3.00      3.54 o
  -9   4   7        7.70       12.74      5.51 o
  -8   4   7        7.29       16.74      4.40 o
  -7   4   7        4.64        7.67      3.55 o
  -6   4   7       73.57       79.73      3.77 o
  -5   4   7       34.67       31.87      2.69 o
  -4   4   7      307.35      297.17      3.86 o
  -3   4   7        1.53        1.45      1.07 o
  -2   4   7      442.13      471.27      5.93 o
  -1   4   7      447.13      462.49      6.14 o
   0   4   7       56.30       60.37      2.09 o
   1   4   7       82.04       80.64      3.79 o
   2   4   7       45.33       46.64      2.17 o
   3   4   7       68.87       68.85      3.92 o
   4   4   7       25.92       32.83      2.11 o
   5   4   7      389.10      391.77      8.34 o
   6   4   7       45.28       43.55      2.62 o
   7   4   7       96.70       98.17      3.36 o
   8   4   7       19.15       24.58      3.78 o
   9   4   7        0.27       -0.68      4.01 o
  -8   5   7       30.63       23.11      4.42 o
  -7   5   7       48.05       55.56      4.24 o
  -6   5   7        1.99        4.52      3.03 o
  -5   5   7       10.92       10.79      2.04 o
  -4   5   7       23.03       22.00      2.00 o
  -3   5   7      236.38      227.41      3.61 o
  -2   5   7       30.47       22.81      1.77 o
  -1   5   7      395.37      440.61      5.15 o
   0   5   7      301.04      316.18      4.63 o
   1   5   7        1.04        2.09      1.07 o
   2   5   7       47.03       43.53      2.17 o
   3   5   7     1678.73     1685.81     10.97 o
   4   5   7        0.01        0.28      1.91 o
   5   5   7      209.24      216.70      4.79 o
   6   5   7      112.55      107.15      3.87 o
   7   5   7      117.75      137.64      8.82 o
   8   5   7       81.61       81.81      4.64 o
   9   5   7       71.42       80.08      6.16 o
  -8   6   7       27.13       22.46      4.48 o
  -7   6   7       24.91       23.97      3.58 o
  -6   6   7        2.15        1.17      2.97 o
  -5   6   7        0.03        3.30      2.76 o
  -4   6   7       58.66       55.11      2.39 o
  -3   6   7      615.34      596.02      5.25 o
  -2   6   7      383.13      389.64      5.09 o
  -1   6   7      246.88      283.13      4.97 o
   0   6   7      303.23      306.46      2.87 o
   1   6   7        6.36        3.20      1.21 o
   2   6   7     1900.94     1902.30     10.72 o
   3   6   7       27.68       25.68      1.28 o
   4   6   7       11.37       12.98      1.45 o
   5   6   7      451.25      451.70      7.36 o
   6   6   7      130.49      135.89      4.35 o
   7   6   7        0.60        1.80      2.71 o
   8   6   7       65.53       67.86      5.47 o
   9   6   7      160.77      174.60     22.30 o
  -8   7   7       13.31       16.88      4.52 o
  -7   7   7       24.51       27.56      4.28 o
  -6   7   7       25.55       30.97      4.24 o
  -5   7   7      103.88      109.79      5.35 o
  -4   7   7      535.85      482.87      8.91 o
  -3   7   7      133.69      129.19      4.88 o
  -2   7   7      137.20      145.02      3.88 o
  -1   7   7       85.30       83.06      2.94 o
   0   7   7      112.33      121.70      2.62 o
   1   7   7      235.49      197.27      6.07 o
   2   7   7       94.43       94.83      2.45 o
   3   7   7      276.52      300.85      6.16 o
   4   7   7        0.39       -0.09      1.27 o
   5   7   7       52.55       41.61      2.16 o
   6   7   7       41.91       49.08      4.03 o
   7   7   7       89.65       85.67      4.95 o
   8   7   7        3.59        2.01      3.91 o
   9   7   7       49.70       57.11      8.19 o
  -7   8   7       34.97       31.97      6.85 o
  -6   8   7        9.50        7.67      3.73 o
  -5   8   7       46.02       54.08      4.56 o
  -4   8   7      279.08      265.98      7.06 o
  -3   8   7       78.93       75.52      4.88 o
  -2   8   7       71.03       74.63      3.25 o
  -1   8   7      192.27      177.21      4.16 o
   0   8   7       54.19       60.13      2.84 o
   1   8   7      362.74      364.39      3.98 o
   2   8   7       97.85       89.90      2.22 o
   3   8   7      100.97      100.21      2.63 o
   4   8   7       67.87       73.72      3.14 o
   5   8   7       58.03       49.68      2.38 o
   6   8   7       11.74       13.92      3.86 o
   7   8   7        3.55        4.58      3.24 o
   8   8   7        6.79        3.60      3.35 o
   9   8   7        0.01       -2.31      4.63 o
  -7   9   7        2.50        2.22      6.06 o
  -6   9   7        0.45        1.53      3.57 o
  -5   9   7       49.79       54.28      4.54 o
  -4   9   7        1.89        4.18      3.22 o
  -3   9   7      317.65      319.04      7.33 o
  -2   9   7       10.48       13.19      2.49 o
  -1   9   7       57.75       59.78      3.02 o
   0   9   7       35.35       41.73      2.49 o
   1   9   7      210.69      199.13      3.40 o
   2   9   7       57.42       54.68      2.26 o
   3   9   7       80.66       75.92      2.57 o
   4   9   7       67.48       68.64      4.82 o
   5   9   7       74.16       72.68      4.42 o
   6   9   7       40.03       42.54      8.41 o
   7   9   7      101.30       99.53      7.34 o
   8   9   7       51.33       51.26      6.03 o
   9   9   7       18.96       13.93      5.07 o
  -6  10   7       29.08       31.51      5.55 o
  -5  10   7      119.22      122.50      5.78 o
  -4  10   7       34.68       31.62      3.79 o
  -3  10   7       13.62       20.32      3.45 o
  -2  10   7       69.87       70.52      3.61 o
  -1  10   7       88.96       84.21      3.55 o
   0  10   7      407.44      397.64      6.86 o
   1  10   7       93.73       94.52      3.95 o
   2  10   7       55.54       53.74      3.52 o
   3  10   7        0.15       -0.11      2.63 o
   4  10   7       10.77       16.65      3.24 o
   5  10   7       12.02       10.54      3.05 o
   6  10   7        5.76        3.84      4.21 o
   7  10   7       53.33       52.83      5.48 o
   8  10   7        9.04        8.39      4.63 o
  -5  11   7        5.53        7.68      4.76 o
  -4  11   7        8.98        3.92      3.49 o
  -3  11   7        0.59        2.77      2.76 o
  -2  11   7       46.48       49.00      3.39 o
  -1  11   7      234.42      215.85      5.27 o
   0  11   7       85.28       89.46      4.15 o
   1  11   7       78.92       87.89      6.00 o
   2  11   7       36.92       34.71      3.29 o
   3  11   7       19.58       17.76      2.53 o
   4  11   7        1.46        0.61      3.27 o
   5  11   7       89.60       96.82      5.22 o
   6  11   7        0.42        4.07      4.04 o
   7  11   7        2.24        5.27      4.49 o
  -4  12   7       29.67       34.62      5.20 o
  -3  12   7       35.22       38.45      3.47 o
  -2  12   7       44.97       41.71      5.27 o
  -1  12   7        0.76        1.56      3.85 o
   0  12   7        3.15        8.78      4.30 o
   1  12   7       73.10       71.07      8.35 o
   2  12   7        1.08        6.02      2.79 o
   3  12   7       28.69       33.19      3.63 o
   4  12   7       10.14       16.74      3.67 o
   5  12   7        4.57        3.29      3.46 o
   6  12   7       57.88       62.84      5.18 o
   7  12   7       40.96       34.40      5.58 o
  -3  13   7        0.22        0.95      5.64 o
  -2  13   7        0.68        7.69      4.24 o
  -1  13   7        4.35        7.79      4.63 o
   0  13   7      136.52      134.83     14.52 o
   1  13   7       47.60       41.32      5.43 o
   2  13   7       21.95       29.41      3.78 o
   3  13   7       66.98       62.02      6.20 o
   4  13   7        2.70        3.31      4.76 o
   5  13   7       82.02       78.91     10.30 o
   6  13   7        3.26        5.17      4.40 o
  -1  14   7        0.81        0.61      4.56 o
   0  14   7        0.00        0.58      4.52 o
   1  14   7        5.18       11.30      4.73 o
   2  14   7       13.28       16.11      4.82 o
   3  14   7        5.24        3.80      4.23 o
   4  14   7        0.94        2.72      4.44 o
  -3  -7   8      214.53      247.58     10.18 o
  -2  -7   8        0.55       -0.52      3.66 o
  -1  -7   8        4.29        6.46      4.16 o
   0  -7   8        0.75        0.21      3.63 o
   1  -7   8       39.77       36.00      4.70 o
  -4  -6   8        0.42       -0.54      3.76 o
  -3  -6   8       84.44       89.57      9.28 o
  -2  -6   8      142.19      167.75      8.15 o
  -1  -6   8        9.75        7.38      3.26 o
   0  -6   8        2.25        2.14      2.76 o
   1  -6   8        8.55       11.13      3.06 o
   2  -6   8       57.31       60.63      6.18 o
   3  -6   8        1.35       -1.13      5.07 o
   4  -6   8        5.80        6.12      5.34 o
  -6  -5   8      206.63      191.74      9.46 o
  -5  -5   8        0.27        2.04      4.42 o
  -4  -5   8        6.61        5.77      4.54 o
  -3  -5   8       73.14       78.43      6.01 o
  -2  -5   8       71.58       67.23      4.44 o
  -1  -5   8       15.61       15.89      2.84 o
   0  -5   8       38.11       46.52      3.59 o
   1  -5   8        7.52        9.82      2.88 o
   2  -5   8       24.52       19.51      4.03 o
   3  -5   8       21.85       17.86      4.95 o
   4  -5   8        6.90        9.67      4.85 o
   5  -5   8       62.22       82.13      7.23 o
  -6  -4   8       38.05       45.12      5.93 o
  -5  -4   8       80.65       84.18      6.40 o
  -4  -4   8       24.66       18.95      3.48 o
  -3  -4   8       10.74       16.55      3.15 o
  -2  -4   8      205.48      208.29      5.30 o
  -1  -4   8       11.89       16.80      2.74 o
   0  -4   8      881.85      869.27     10.30 o
   1  -4   8      458.82      471.55      7.97 o
   2  -4   8        0.05       -1.40      3.27 o
   3  -4   8        8.32        3.46      3.33 o
   4  -4   8       50.32       49.34      5.67 o
   5  -4   8       40.85       31.48      5.64 o
   6  -4   8       38.61       44.00      6.33 o
  -7  -3   8       32.87       35.75      4.65 o
  -6  -3   8        0.02        1.36      2.98 o
  -5  -3   8      523.74      522.67     12.46 o
  -4  -3   8      355.05      350.38      7.97 o
  -3  -3   8      138.72      143.42      4.35 o
  -2  -3   8      241.10      243.91      5.41 o
  -1  -3   8       60.31       56.44      3.27 o
   0  -3   8      245.11      244.39      5.53 o
   1  -3   8      105.04      113.77      4.17 o
   2  -3   8       12.58       15.11      2.31 o
   3  -3   8       40.82       30.44      4.92 o
   4  -3   8       53.81       57.63      5.99 o
   5  -3   8        0.18        4.52      4.42 o
   6  -3   8        4.81        4.24      4.78 o
   7  -3   8       36.77       50.76     12.13 o
  -7  -2   8        1.20        1.54      3.29 o
  -6  -2   8       41.42       43.07      3.55 o
  -5  -2   8        1.56       -0.03      2.97 o
  -4  -2   8       49.03       47.92      4.11 o
  -3  -2   8        1.81        1.24      2.06 o
  -2  -2   8       38.11       36.77      2.54 o
  -1  -2   8      272.72      269.33      4.85 o
   0  -2   8       68.08       59.94      3.17 o
   1  -2   8        8.55       11.15      1.64 o
   2  -2   8        0.04        1.44      2.02 o
   3  -2   8       85.26       97.65      3.90 o
   4  -2   8       14.26       10.93      3.17 o
   5  -2   8       64.43       56.31      5.72 o
   6  -2   8        0.86        2.08      4.43 o
   7  -2   8       93.53      114.92      7.64 o
  -8  -1   8       11.86       11.48      3.94 o
  -7  -1   8        8.68        7.72      3.57 o
  -6  -1   8       55.29       56.04      3.75 o
  -5  -1   8        0.75        1.11      2.34 o
  -4  -1   8      110.85      105.73      4.16 o
  -3  -1   8      318.19      315.46      6.05 o
  -2  -1   8        3.47        0.39      2.66 o
  -1  -1   8      223.87      216.37      4.21 o
   0  -1   8        0.01        3.29      1.94 o
   1  -1   8       38.41       41.90      2.02 o
   2  -1   8      188.59      192.57      3.89 o
   3  -1   8      111.42      116.16      4.03 o
   4  -1   8      139.12      118.02      4.23 o
   5  -1   8      107.29       86.44      5.76 o
   6  -1   8       29.04       27.54      4.98 o
   7  -1   8        3.43        4.33      4.31 o
   8  -1   8       25.79       29.81      5.58 o
  -8   0   8       10.33       15.35      3.85 o
  -7   0   8       74.74       76.67      4.90 o
  -6   0   8        2.18        3.29      2.82 o
  -5   0   8        0.60        0.25      2.26 o
  -4   0   8       93.62      109.66      3.60 o
  -3   0   8        7.18       12.69      2.29 o
  -2   0   8        0.26        3.13      2.05 o
  -1   0   8       73.80       68.70      3.66 o
   0   0   8       13.21       16.89      2.38 o
   1   0   8        4.01        8.17      1.44 o
   2   0   8       13.48       17.48      1.86 o
   3   0   8      167.22      165.89      3.63 o
   4   0   8       87.07       87.89      3.66 o
   5   0   8       12.72        9.88      2.44 o
   6   0   8       79.90       65.77      5.40 o
   7   0   8       16.36       20.94      4.78 o
   8   0   8      142.58      146.26      7.96 o
  -8   1   8        5.71        6.46      4.56 o
  -7   1   8       59.47       66.38      4.17 o
  -6   1   8       58.68       59.53      3.73 o
  -5   1   8       15.77       18.04      2.83 o
  -4   1   8       37.66       37.35      2.55 o
  -3   1   8       23.40       21.21      2.08 o
  -2   1   8      122.52      120.84      3.51 o
  -1   1   8       70.59       68.90      2.34 o
   0   1   8       16.28       17.02      2.17 o
   1   1   8      291.44      304.68      4.53 o
   2   1   8       64.43       70.11      2.14 o
   3   1   8        0.01        2.35      1.62 o
   4   1   8        2.83        2.65      1.79 o
   5   1   8       63.36       71.27      3.53 o
   6   1   8       35.51       40.67      3.67 o
   7   1   8        2.66        3.84      2.99 o
   8   1   8        3.28       -0.11      7.11 o
   9   1   8       23.74       30.48      5.53 o
  -8   2   8        0.31        0.81      4.07 o
  -7   2   8       18.87       17.40      5.17 o
  -6   2   8       96.03       98.80      5.70 o
  -5   2   8       45.55       45.64      3.17 o
  -4   2   8        8.36       12.06      2.36 o
  -3   2   8      256.26      241.26      4.15 o
  -2   2   8      219.99      225.33      3.70 o
  -1   2   8        0.76        0.92      0.89 o
   0   2   8        0.13        1.74      2.86 o
   1   2   8      456.07      434.25      5.11 o
   2   2   8       21.16       22.55      1.39 o
   3   2   8      371.56      368.68      4.90 o
   4   2   8       12.71       11.58      1.84 o
   5   2   8       92.66       83.84      2.97 o
   6   2   8       15.45       19.68      3.03 o
   7   2   8       40.67       38.21      4.45 o
   8   2   8       27.36       25.41      5.30 o
   9   2   8        0.80       -0.60      4.90 o
  -8   3   8       10.89       10.65      4.09 o
  -7   3   8        0.21       -1.19      3.74 o
  -6   3   8        6.26        5.98      4.65 o
  -5   3   8      561.94      519.95      9.24 o
  -4   3   8       68.08       79.40      3.21 o
  -3   3   8       16.64       16.56      1.97 o
  -2   3   8        0.01        1.84      1.52 o
  -1   3   8        3.55        5.32      0.94 o
   0   3   8        0.14        0.97      1.13 o
   1   3   8        1.82        3.09      1.12 o
   2   3   8      197.22      210.75      3.75 o
   3   3   8       56.80       46.61      2.26 o
   4   3   8        3.26        3.84      1.50 o
   5   3   8        4.53        5.16      1.80 o
   6   3   8       84.11       90.81      3.49 o
   7   3   8       29.61       36.79      4.83 o
   8   3   8       52.39       45.94      5.60 o
   9   3   8        0.39       -0.13      3.60 o
  -8   4   8       23.83       22.47      4.37 o
  -7   4   8       94.32       88.73      5.62 o
  -6   4   8       18.94       17.38      3.46 o
  -5   4   8       21.11       28.09      3.76 o
  -4   4   8       23.22       21.31      2.77 o
  -3   4   8        2.58        1.25      1.68 o
  -2   4   8      155.13      146.21      3.55 o
  -1   4   8        4.45        6.05      1.04 o
   0   4   8      137.94      129.31      5.72 o
   1   4   8       59.72       52.05      1.18 o
   2   4   8       10.78       10.50      1.10 o
   3   4   8       28.22       25.26      1.53 o
   4   4   8     1135.29     1140.62      8.65 o
   5   4   8        5.00        3.82      1.60 o
   6   4   8      348.20      340.01      6.74 o
   7   4   8      501.34      493.85      7.75 o
   8   4   8       26.39       22.76      3.65 o
   9   4   8       51.67       44.92      4.33 o
  -8   5   8        8.78        8.63      4.19 o
  -7   5   8        1.88        3.35      3.70 o
  -6   5   8        2.56        3.39      3.59 o
  -5   5   8      171.55      182.01      6.14 o
  -4   5   8        6.75        6.51      3.00 o
  -3   5   8       50.50       47.19      2.38 o
  -2   5   8       48.47       48.94      2.33 o
  -1   5   8       73.04       72.85      2.69 o
   0   5   8       60.84       57.99      1.44 o
   1   5   8        0.02        0.24      0.67 o
   2   5   8      150.39      154.86      3.45 o
   3   5   8        8.62       13.30      2.04 o
   4   5   8      237.11      253.48      4.55 o
   5   5   8       91.28       88.60      3.24 o
   6   5   8      178.59      166.01      4.23 o
   7   5   8      182.34      185.01      5.11 o
   8   5   8       35.46       41.32      3.38 o
   9   5   8       20.00       21.83      4.82 o
  -8   6   8        5.89        8.16      4.28 o
  -7   6   8        4.85        7.69      3.37 o
  -6   6   8        0.54        2.25      2.90 o
  -5   6   8      890.68      882.99     10.62 o
  -4   6   8       58.93       57.51      3.40 o
  -3   6   8       67.59       73.42      2.67 o
  -2   6   8        1.48        2.42      1.66 o
  -1   6   8       15.24       20.59      1.92 o
   0   6   8      566.74      545.38      9.75 o
   1   6   8      156.98      149.73      6.81 o
   2   6   8       22.35       19.51      1.85 o
   3   6   8      154.89      147.63      5.28 o
   4   6   8       96.33       90.13      3.41 o
   5   6   8      217.28      222.29      4.66 o
   6   6   8        2.46        1.65      2.12 o
   7   6   8       35.06       31.23      2.90 o
   8   6   8      114.81      107.69      5.24 o
   9   6   8        1.78       -1.74      3.10 o
  -7   7   8       25.49       31.87      4.66 o
  -6   7   8      238.04      244.63      7.80 o
  -5   7   8        0.33        2.74      3.59 o
  -4   7   8       90.85       89.44      3.72 o
  -3   7   8       10.96       12.30      2.25 o
  -2   7   8       15.67       15.71      2.14 o
  -1   7   8       56.18       49.95      3.66 o
   0   7   8      270.43      267.50      7.89 o
   1   7   8       32.94       37.74      3.08 o
   2   7   8       22.87       21.99      1.98 o
   3   7   8      310.53      314.33      5.27 o
   4   7   8        4.92        4.02      2.02 o
   5   7   8      240.65      241.65      5.35 o
   6   7   8       17.58       19.43      2.80 o
   7   7   8       24.56       22.79      2.93 o
   8   7   8       27.00       26.62      5.15 o
   9   7   8        2.57        4.41      4.12 o
  -7   8   8        0.00        2.73      3.77 o
  -6   8   8        1.88        3.91      3.71 o
  -5   8   8       16.66       23.58      3.92 o
  -4   8   8      126.00      134.17      4.41 o
  -3   8   8      141.93      136.58      4.31 o
  -2   8   8      142.41      134.72      5.11 o
  -1   8   8        0.02       -0.08      1.83 o
   0   8   8        0.34        2.08      1.56 o
   1   8   8       60.59       59.13      4.86 o
   2   8   8       40.27       39.86      1.77 o
   3   8   8        2.83        0.50      1.80 o
   4   8   8       28.29       33.54      2.61 o
   5   8   8       20.45       19.46      2.43 o
   6   8   8       63.62       73.92      4.45 o
   7   8   8       72.98       67.59      3.86 o
   8   8   8       40.38       42.92      5.32 o
   9   8   8        2.67        3.30      4.30 o
  -7   9   8       24.50       26.75      4.62 o
  -6   9   8        0.02        3.50      4.05 o
  -5   9   8      225.35      255.41     11.39 o
  -4   9   8      108.94      119.50      4.50 o
  -3   9   8       31.27       33.00      2.99 o
  -2   9   8      500.21      487.95     10.09 o
  -1   9   8       17.86       19.24      2.38 o
   0   9   8       50.60       52.60      3.41 o
   1   9   8        0.08        1.01      2.25 o
   2   9   8       19.14       18.27      1.88 o
   3   9   8      217.32      213.85      4.68 o
   4   9   8      129.88      119.67      3.88 o
   5   9   8        5.20        5.32      2.97 o
   6   9   8       40.94       42.13      3.86 o
   7   9   8      100.45       92.24      5.27 o
   8   9   8       12.72       18.82      6.40 o
  -6  10   8        0.77        1.52      3.89 o
  -5  10   8       19.47       29.35      4.42 o
  -4  10   8        3.10        3.54      2.68 o
  -3  10   8        4.02        3.90      2.58 o
  -2  10   8       68.60       77.92      3.73 o
  -1  10   8       56.86       63.73      4.09 o
   0  10   8      120.94      120.39      4.70 o
   1  10   8        3.90        3.39      2.31 o
   2  10   8      264.30      267.74      6.62 o
   3  10   8       87.69       91.57     10.18 o
   4  10   8        1.49        3.08      2.79 o
   5  10   8       10.50       16.33      3.38 o
   6  10   8       53.56       45.90      4.25 o
   7  10   8       26.87       26.88      4.21 o
   8  10   8       23.41       28.56      5.72 o
  -5  11   8        0.04        2.56      3.73 o
  -4  11   8       28.59       30.29      3.48 o
  -3  11   8        9.78        7.48      3.19 o
  -2  11   8       16.42       16.58      3.42 o
  -1  11   8      329.22      312.35      7.45 o
   0  11   8        3.71        3.38      2.64 o
   1  11   8        3.65        4.19      3.45 o
   2  11   8       19.29       23.02      5.31 o
   3  11   8        0.71       -2.05      4.05 o
   4  11   8       30.41       33.25      4.95 o
   5  11   8        0.02        1.22      3.15 o
   6  11   8       18.01       16.49      3.88 o
   7  11   8        0.00        1.69      3.55 o
  -4  12   8       43.04       50.10      4.78 o
  -3  12   8        4.88        5.70      3.39 o
  -2  12   8        1.37       -1.21      3.14 o
  -1  12   8       46.87       36.40      5.04 o
   0  12   8       37.19       27.97      5.04 o
   1  12   8        1.02        1.87      3.81 o
   2  12   8       42.78       47.48      7.62 o
   3  12   8        8.65       11.95      4.22 o
   4  12   8       48.33       46.17      5.39 o
   5  12   8       30.90       27.92      6.23 o
   6  12   8       31.52       30.27      5.22 o
  -3  13   8        0.54        4.82      4.50 o
  -2  13   8        1.79        1.92      4.31 o
  -1  13   8        0.10        1.27      4.11 o
   0  13   8        2.35        0.14      3.90 o
   1  13   8       10.17       12.32      4.46 o
   2  13   8       34.33       38.92      5.53 o
   3  13   8       17.48       14.27      4.67 o
   4  13   8       28.28       21.44      4.90 o
   5  13   8       73.27       90.61     10.18 o
  -1  14   8        1.58        5.23      4.59 o
   0  14   8       29.75       26.89      5.28 o
   1  14   8       53.61       61.09      6.18 o
   2  14   8        6.34       10.10      4.61 o
   3  14   8       63.75       58.29      6.13 o
   4  14   8       12.53       13.19      7.88 o
  -2  -6   9       58.50       52.24      5.86 o
  -1  -6   9       19.36       14.37      4.20 o
   0  -6   9        0.03       -0.70      3.64 o
   1  -6   9       33.48       34.12      3.74 o
  -4  -5   9       41.34       38.17      5.40 o
  -3  -5   9       36.15       38.25      5.36 o
  -2  -5   9      145.43      147.31      7.76 o
  -1  -5   9        2.08        2.24      2.64 o
   0  -5   9       23.45       23.67      3.20 o
   1  -5   9        5.48        6.75      2.99 o
   2  -5   9       77.75       93.33      4.70 o
   3  -5   9       19.15       16.02      6.68 o
   4  -5   9       39.36       40.24      6.42 o
  -5  -4   9        0.11        0.15      4.54 o
  -4  -4   9        8.71       10.33      4.77 o
  -3  -4   9        2.50        4.87      3.10 o
  -2  -4   9      149.29      146.39      4.79 o
  -1  -4   9       63.41       61.90      4.10 o
   0  -4   9       25.98       23.82      3.05 o
   1  -4   9       23.12       21.14      3.17 o
   2  -4   9      205.34      205.03      5.94 o
   3  -4   9       24.06       26.27      4.12 o
   4  -4   9        0.82        0.42      4.70 o
   5  -4   9        7.62        9.49      6.44 o
  -6  -3   9        6.20        6.79      4.47 o
  -5  -3   9       48.50       51.83      4.49 o
  -4  -3   9        0.07        1.09      3.16 o
  -3  -3   9        1.45        2.44      3.13 o
  -2  -3   9       55.75       57.06      3.51 o
  -1  -3   9       11.03       11.17      2.98 o
   0  -3   9      163.37      155.81      4.93 o
   1  -3   9       99.36      100.79      4.27 o
   2  -3   9       55.41       57.30      3.60 o
   3  -3   9      133.59      130.55      6.03 o
   4  -3   9        4.91        1.09      2.74 o
   5  -3   9       46.92       51.08      6.18 o
   6  -3   9       26.10       32.30      6.40 o
  -7  -2   9        4.09        4.41      4.90 o
  -6  -2   9       70.43       78.77      4.22 o
  -5  -2   9      387.28      362.44      8.55 o
  -4  -2   9        0.03        0.71      3.18 o
  -3  -2   9      220.38      210.60      5.05 o
  -2  -2   9       60.31       58.84      3.04 o
  -1  -2   9       61.94       60.14      3.39 o
   0  -2   9       22.05       23.67      2.68 o
   1  -2   9       43.05       52.22      3.54 o
   2  -2   9      205.48      184.58      4.30 o
   3  -2   9       15.38       14.05      2.53 o
   4  -2   9       56.46       66.34      3.84 o
   5  -2   9       41.37       47.94      4.24 o
   6  -2   9        0.44        2.27      4.64 o
  -7  -1   9       18.47       22.97      3.97 o
  -6  -1   9        4.79        5.86      2.72 o
  -5  -1   9       71.74       73.14      3.69 o
  -4  -1   9       29.80       29.36      3.14 o
  -3  -1   9      316.57      328.50      6.55 o
  -2  -1   9      368.29      382.29      6.64 o
  -1  -1   9       23.50       17.53      2.55 o
   0  -1   9      626.62      605.34     11.94 o
   1  -1   9        0.32        1.39      1.49 o
   2  -1   9      124.32      130.90      3.54 o
   3  -1   9      164.47      165.17      4.80 o
   4  -1   9        0.43        3.58      2.35 o
   5  -1   9       16.30       16.66      2.93 o
   6  -1   9       43.70       42.93      4.92 o
   7  -1   9       23.31       35.66      7.80 o
  -7   0   9       17.03       19.35      4.88 o
  -6   0   9        0.96        0.43      2.75 o
  -5   0   9       92.73       91.29      3.71 o
  -4   0   9       51.78       55.04      3.02 o
  -3   0   9      339.81      317.75      6.14 o
  -2   0   9       22.50       18.68      2.62 o
  -1   0   9        4.39        4.91      3.58 o
   0   0   9      482.37      472.16      6.69 o
   1   0   9      195.78      200.21      4.59 o
   2   0   9       26.46       26.74      1.86 o
   3   0   9        4.03        2.02      2.24 o
   4   0   9       13.60        4.14      2.21 o
   5   0   9        1.76        3.01      2.57 o
   6   0   9       76.98       68.89      4.50 o
   7   0   9        2.03        7.13      6.57 o
   8   0   9       37.86       45.33      6.01 o
  -8   1   9       55.48       61.14      6.14 o
  -7   1   9        2.99        2.33      3.79 o
  -6   1   9      147.98      140.64      6.06 o
  -5   1   9      271.52      277.64      6.23 o
  -4   1   9       49.83       46.44      2.80 o
  -3   1   9      223.92      215.54      4.36 o
  -2   1   9       35.58       34.80      2.68 o
  -1   1   9      301.14      294.60      7.14 o
   0   1   9      971.37      973.18     16.47 o
   1   1   9       58.22       55.08      2.54 o
   2   1   9       21.80       18.17      1.63 o
   3   1   9        4.79        7.62      1.86 o
   4   1   9       40.34       30.68      2.34 o
   5   1   9       72.95       66.64      3.57 o
   6   1   9       87.73       81.77      5.30 o
   7   1   9        2.24        2.05      4.56 o
   8   1   9        7.40       10.41      4.55 o
  -8   2   9        0.86        2.90      4.21 o
  -7   2   9      104.33      100.99      7.20 o
  -6   2   9        8.24        9.12      3.49 o
  -5   2   9        7.93       12.56      3.48 o
  -4   2   9       62.78       65.81      3.31 o
  -3   2   9       38.24       38.82      2.36 o
  -2   2   9       61.27       60.97      2.45 o
  -1   2   9        9.25       10.62      1.88 o
   0   2   9        9.48       14.19      3.59 o
   1   2   9      404.77      395.15      6.64 o
   2   2   9      136.27      136.64      2.78 o
   3   2   9      435.43      457.49      5.77 o
   4   2   9       33.77       36.30      2.29 o
   5   2   9       73.71       61.54      2.85 o
   6   2   9      376.60      370.29      8.66 o
   7   2   9        1.03        1.74      4.10 o
   8   2   9       63.78       65.06      6.28 o
  -8   3   9        0.85        0.96      4.28 o
  -7   3   9      111.70      125.08      6.15 o
  -6   3   9      268.72      293.90     19.35 o
  -5   3   9      228.10      209.32      8.67 o
  -4   3   9      286.06      287.18      8.52 o
  -3   3   9      421.62      448.02      6.00 o
  -2   3   9       16.93       14.77      1.62 o
  -1   3   9       78.30       80.40      2.80 o
   0   3   9       74.13       73.87      2.40 o
   1   3   9       89.87       78.91      3.74 o
   2   3   9       20.21       16.05      2.05 o
   3   3   9       99.81       98.25      3.11 o
   4   3   9      152.71      147.13      4.65 o
   5   3   9       13.83       13.34      2.50 o
   6   3   9        2.37        0.95      2.25 o
   7   3   9       60.04       55.87      6.50 o
   8   3   9        0.37        2.90      5.11 o
  -8   4   9       14.39       10.61      4.57 o
  -7   4   9        6.58        5.93      3.92 o
  -6   4   9      219.56      209.30      7.17 o
  -5   4   9      123.37      128.31      7.44 o
  -4   4   9      140.78      122.70      6.97 o
  -3   4   9        3.09        0.05      3.71 o
  -2   4   9        0.12        3.11      3.63 o
  -1   4   9       50.55       45.96      4.81 o
   0   4   9      206.48      213.35      4.76 o
   1   4   9      121.89      118.83      2.61 o
   2   4   9      737.64      721.86     13.13 o
   3   4   9       32.48       28.94      1.82 o
   4   4   9        2.50        5.89      2.64 o
   5   4   9       17.76       15.41      2.74 o
   6   4   9        2.84        3.31      2.43 o
   7   4   9        1.82        2.78      3.93 o
   8   4   9       69.38       64.47      5.02 o
   9   4   9        1.74       -0.85      3.66 o
  -8   5   9        0.72       -0.35      4.29 o
  -7   5   9        6.35       10.33      3.99 o
  -6   5   9        9.42        9.55      3.41 o
  -5   5   9       10.82       17.47      3.89 o
  -4   5   9       63.91       58.38      4.34 o
  -3   5   9        5.11        8.96      2.74 o
  -2   5   9      211.07      215.71      4.81 o
  -1   5   9      294.99      277.84      6.45 o
   0   5   9        0.21        1.46      2.03 o
   1   5   9       11.21       11.74      1.24 o
   2   5   9      504.30      489.94      8.06 o
   3   5   9      215.77      211.71      9.14 o
   4   5   9      414.46      390.33      7.75 o
   5   5   9       87.72       83.76      3.29 o
   6   5   9        5.75        6.90      2.21 o
   7   5   9        1.55        3.44      2.55 o
   8   5   9      139.92      139.90      5.92 o
   9   5   9       12.64       15.74      4.99 o
  -7   6   9       19.59       27.19      4.70 o
  -6   6   9        8.84       10.58      4.25 o
  -5   6   9      111.04       96.87      5.37 o
  -4   6   9       38.52       40.16      4.55 o
  -3   6   9      126.45      126.47      5.18 o
  -2   6   9      215.32      215.93      4.38 o
  -1   6   9        3.43        7.32      1.78 o
   0   6   9       87.68       97.78      2.74 o
   1   6   9       18.52       21.11      2.84 o
   2   6   9        8.11        8.28      1.76 o
   3   6   9      483.97      513.15      6.72 o
   4   6   9      618.53      614.73     11.44 o
   5   6   9      153.39      160.10      4.64 o
   6   6   9       45.72       47.00      2.86 o
   7   6   9        2.02        6.91      2.64 o
   8   6   9        6.44        4.42      2.74 o
   9   6   9        1.18        7.42      4.29 o
  -7   7   9       58.21       75.47      7.08 o
  -6   7   9       55.67       47.29      4.00 o
  -5   7   9        2.53        3.80      2.84 o
  -4   7   9        5.60        9.05      2.70 o
  -3   7   9      173.63      157.24      5.48 o
  -2   7   9       15.58       15.16      2.54 o
  -1   7   9        6.29        8.81      2.27 o
   0   7   9        4.89        6.59      2.42 o
   1   7   9      368.31      395.80      7.47 o
   2   7   9       82.94       88.92      3.11 o
   3   7   9      245.71      237.80      4.79 o
   4   7   9       82.73       84.92      3.51 o
   5   7   9       26.48       23.79      2.82 o
   6   7   9        0.18        1.06      2.14 o
   7   7   9      134.66      135.88      4.79 o
   8   7   9       71.27       85.48      5.18 o
   9   7   9       23.37       28.33      4.08 o
  -7   8   9       91.42       91.38      6.26 o
  -6   8   9       31.52       38.36      4.79 o
  -5   8   9      206.53      183.58      6.86 o
  -4   8   9        2.17        4.63      3.32 o
  -3   8   9       43.75       40.93      2.95 o
  -2   8   9        7.38        7.03      2.08 o
  -1   8   9        9.68       11.52      2.65 o
   0   8   9       23.54       21.86      2.93 o
   1   8   9        4.19        2.51      2.50 o
   2   8   9       52.42       43.22      3.42 o
   3   8   9      104.01       96.05      3.41 o
   4   8   9        4.51        2.06      2.08 o
   5   8   9      492.15      499.07      7.69 o
   6   8   9       10.50       11.45      2.63 o
   7   8   9        2.91        6.22      2.66 o
   8   8   9       24.36       28.16      4.16 o
  -6   9   9       22.45       20.97      4.32 o
  -5   9   9       13.43       18.02      4.21 o
  -4   9   9       29.92       28.56      3.90 o
  -3   9   9        3.13        1.49      2.34 o
  -2   9   9      120.35      115.09      4.97 o
  -1   9   9        2.13        4.27      2.58 o
   0   9   9        4.19        6.12      2.58 o
   1   9   9        4.91        7.13      2.57 o
   2   9   9      184.58      186.18      5.71 o
   3   9   9       26.63       27.33      3.17 o
   4   9   9      188.07      184.70      5.95 o
   5   9   9       30.97       29.56      3.64 o
   6   9   9        3.09        4.56      3.25 o
   7   9   9        5.05        5.85      3.39 o
   8   9   9       28.69       24.88      4.94 o
  -6  10   9        7.49        9.79      4.21 o
  -5  10   9       91.78       85.67      5.53 o
  -4  10   9       45.68       53.64      5.80 o
  -3  10   9       20.39       16.77      3.36 o
  -2  10   9      122.70      127.33      5.57 o
  -1  10   9       49.04       48.32      3.80 o
   0  10   9       10.64       10.05      2.75 o
   1  10   9       16.43       18.51      2.95 o
   2  10   9       66.03       71.70      3.97 o
   3  10   9        3.53        1.88      2.54 o
   4  10   9        4.25        1.87      4.25 o
   5  10   9       15.68       20.64      4.61 o
   6  10   9      122.21      129.41      7.70 o
   7  10   9       12.49       14.53      3.90 o
   8  10   9        9.67        8.39      3.74 o
  -5  11   9       10.00       11.16      5.32 o
  -4  11   9        0.99        0.66      4.73 o
  -3  11   9       12.56       13.87      3.35 o
  -2  11   9       94.13       83.60      6.26 o
  -1  11   9       63.70       71.30      4.41 o
   0  11   9      132.94      135.75      5.29 o
   1  11   9        0.27        1.67      2.44 o
   2  11   9       13.79       16.14      9.18 o
   3  11   9       12.12       10.73      4.53 o
   4  11   9       24.00       19.55      4.91 o
   5  11   9        0.02        1.66      4.23 o
   6  11   9       31.29       28.07      7.02 o
   7  11   9        9.02        9.45      5.01 o
  -4  12   9       14.43       11.12      6.21 o
  -3  12   9       50.81       46.12      4.39 o
  -2  12   9        7.00        4.11      3.26 o
  -1  12   9       20.67       17.83      4.46 o
   0  12   9       38.31       38.82      5.37 o
   1  12   9       13.59       16.82      4.43 o
   2  12   9        0.45        2.42      4.25 o
   3  12   9       38.25       37.35      5.35 o
   4  12   9        4.72        4.67      4.36 o
   5  12   9       30.81       28.56      5.32 o
   6  12   9        0.20       -0.09      4.29 o
  -3  13   9       39.73       47.80      5.89 o
  -2  13   9        2.21        6.08      4.76 o
  -1  13   9       22.69       23.15      5.38 o
   0  13   9       15.76       19.76      4.83 o
   1  13   9       49.01       48.29      5.38 o
   2  13   9        4.20        5.59      4.58 o
   3  13   9        5.01        7.53      4.71 o
   4  13   9       40.88       46.13      6.18 o
   5  13   9        0.39       -0.71      4.37 o
   0  14   9        0.02        1.31      4.50 o
   1  14   9        1.33        4.72      4.62 o
   2  14   9        0.38       -1.28      4.26 o
   3  14   9        0.20        0.72      4.56 o
  -2  -5  10        0.01        2.60      5.69 o
  -1  -5  10        3.55        0.74      3.74 o
   0  -5  10       21.78       23.06      3.45 o
   1  -5  10       36.61       39.71      4.65 o
  -4  -4  10        1.07       -1.09      4.58 o
  -3  -4  10      102.58      112.01      7.24 o
  -2  -4  10       14.10       12.93      3.56 o
  -1  -4  10       53.55       50.99      4.25 o
   0  -4  10       17.90       15.44      3.10 o
   1  -4  10        0.46        0.48      2.92 o
   2  -4  10       11.34       10.94      4.03 o
   3  -4  10        0.23        3.51      3.94 o
  -5  -3  10        2.61        2.57      4.45 o
  -4  -3  10       72.60       66.45      5.57 o
  -3  -3  10        1.87        1.15      3.16 o
  -2  -3  10       53.65       54.60      3.59 o
  -1  -3  10       22.13       19.19      3.38 o
   0  -3  10      173.88      167.00      6.43 o
   1  -3  10      116.84      108.89      4.54 o
   2  -3  10      115.74      113.39      5.85 o
   3  -3  10        0.44       -0.49      3.58 o
   4  -3  10       27.97       32.22      4.39 o
   5  -3  10      199.57      206.26     13.08 o
  -6  -2  10       33.56       36.52      4.26 o
  -5  -2  10       29.66       30.61      3.90 o
  -4  -2  10       98.57       85.44      4.92 o
  -3  -2  10       30.27       25.33      3.31 o
  -2  -2  10        1.95        1.61      2.75 o
  -1  -2  10       29.57       32.50      3.10 o
   0  -2  10       27.54       29.58      3.02 o
   1  -2  10       36.84       31.40      3.00 o
   2  -2  10      184.34      178.45      6.48 o
   3  -2  10        9.62       21.15      3.69 o
   4  -2  10      137.72      150.11      6.66 o
   5  -2  10       18.37       21.16      3.80 o
  -6  -1  10       51.18       47.51      4.47 o
  -5  -1  10        5.59        6.30      2.56 o
  -4  -1  10        3.98        2.52      2.79 o
  -3  -1  10      240.23      217.64      5.05 o
  -2  -1  10       51.49       49.61      3.06 o
  -1  -1  10      101.29      102.44      4.04 o
   0  -1  10       89.43       89.02      3.78 o
   1  -1  10      106.86       98.13      4.23 o
   2  -1  10        0.62        1.98      3.06 o
   3  -1  10        1.03        3.04      2.43 o
   4  -1  10       34.76       43.02      3.39 o
   5  -1  10       36.29       35.68      3.46 o
   6  -1  10       12.83       18.52      4.76 o
  -7   0  10       31.28       32.00      5.88 o
  -6   0  10       12.62        8.91      3.70 o
  -5   0  10       15.43       13.61      3.04 o
  -4   0  10       15.26       17.63      2.61 o
  -3   0  10      160.30      166.70      4.96 o
  -2   0  10      301.23      294.23      6.13 o
  -1   0  10      485.31      509.98     11.54 o
   0   0  10        9.88       12.09      2.37 o
   1   0  10        0.04        0.03      1.76 o
   2   0  10        4.83        5.41      1.98 o
   3   0  10        6.39        6.65      2.31 o
   4   0  10      156.61      157.90      5.01 o
   5   0  10       99.42       80.55      4.69 o
   6   0  10        8.46        9.10      4.37 o
   7   0  10      108.64      127.07      7.88 o
  -7   1  10        7.74        6.10      3.69 o
  -6   1  10       43.99       46.85      4.52 o
  -5   1  10       16.51       12.63      3.65 o
  -4   1  10       33.08       31.80      3.24 o
  -3   1  10        1.51        4.73      2.02 o
  -2   1  10       61.14       68.66      3.43 o
  -1   1  10      477.30      482.56      8.66 o
   0   1  10        0.05        2.75      3.94 o
   1   1  10      200.49      199.28      4.92 o
   2   1  10       33.15       26.55      2.40 o
   3   1  10       10.98        5.46      1.99 o
   4   1  10       32.65       25.06      2.79 o
   5   1  10        4.32        6.29      3.18 o
   6   1  10       74.45       79.28      5.15 o
   7   1  10        7.31        7.78      4.32 o
  -7   2  10        8.79        9.54      3.68 o
  -6   2  10        3.17        3.13      3.49 o
  -5   2  10       17.87       18.83      3.64 o
  -4   2  10      230.88      249.64      8.37 o
  -3   2  10       21.86       27.45      2.76 o
  -2   2  10      214.18      199.80      4.78 o
  -1   2  10      504.93      484.68      6.62 o
   0   2  10       49.63       48.80      5.32 o
   1   2  10      952.07      900.69     10.52 o
   2   2  10      109.61      102.61      4.17 o
   3   2  10       12.01       11.41      2.02 o
   4   2  10        0.07        1.07      2.40 o
   5   2  10        1.87        3.92      3.08 o
   6   2  10      151.13      142.48      5.96 o
   7   2  10       90.15      105.89     13.60 o
   8   2  10       35.52       35.94      5.84 o
  -7   3  10        0.27       -0.43      3.97 o
  -6   3  10      241.93      235.73      9.90 o
  -5   3  10      144.34      136.39      5.71 o
  -4   3  10       95.62       90.69      4.81 o
  -3   3  10       19.47       17.46      2.97 o
  -2   3  10      193.78      184.23      4.52 o
  -1   3  10       17.09       19.45      2.09 o
   0   3  10      102.08      105.67      4.27 o
   1   3  10      552.72      554.06      7.91 o
   2   3  10       14.51       14.62      2.64 o
   3   3  10       97.95       90.66      5.62 o
   4   3  10       34.52       30.87      2.95 o
   5   3  10       24.09       14.75      2.74 o
   6   3  10        1.91        2.28      3.23 o
   7   3  10       58.21       63.86      5.76 o
   8   3  10        7.16       11.37      4.79 o
  -7   4  10       48.69       56.34      5.45 o
  -6   4  10       10.67       15.72      4.09 o
  -5   4  10      113.63      118.25      7.45 o
  -4   4  10       12.04       12.99      5.05 o
  -3   4  10      182.57      184.22      9.39 o
  -2   4  10      104.56      102.17      6.39 o
  -1   4  10       18.93       19.10      4.56 o
   0   4  10      795.84      779.00      9.28 o
   1   4  10       40.81       40.52      2.91 o
   2   4  10      213.57      221.59      7.78 o
   3   4  10        9.73        7.15      3.90 o
   4   4  10      192.96      195.94      5.23 o
   5   4  10        0.06        0.73      2.37 o
   6   4  10        7.96        6.92      2.62 o
   7   4  10       12.70       10.76      4.46 o
   8   4  10        6.18        2.87      3.37 o
  -7   5  10       39.68       47.33      4.93 o
  -6   5  10       99.99       91.31      5.44 o
  -5   5  10        1.84        3.32      3.63 o
  -4   5  10      215.98      221.75      6.74 o
  -3   5  10       12.77       11.89      3.95 o
  -2   5  10       29.66       30.53      4.73 o
  -1   5  10       11.78       14.71      4.31 o
   0   5  10      338.26      310.11      8.90 o
   1   5  10       96.13      100.93      5.94 o
   2   5  10       47.49       59.50      7.75 o
   3   5  10      747.92      742.97     13.83 o
   4   5  10      302.22      301.41      7.40 o
   5   5  10       12.04       12.82      2.63 o
   6   5  10       16.60       15.96      2.55 o
   7   5  10       45.32       43.55      3.34 o
   8   5  10        7.86        7.73      3.38 o
  -7   6  10       22.83       24.87      4.64 o
  -6   6  10       20.38       20.23      4.02 o
  -5   6  10      157.70      171.28      6.58 o
  -4   6  10       46.17       38.37      4.16 o
  -3   6  10      121.52      125.38      5.19 o
  -2   6  10       38.28       42.87      3.43 o
  -1   6  10      134.73      145.46      3.71 o
   0   6  10      273.42      252.42      8.26 o
   1   6  10        2.46        1.94      2.47 o
   2   6  10      210.73      211.48      6.07 o
   3   6  10       88.80       87.73      3.43 o
   4   6  10        0.00        0.96      2.48 o
   5   6  10        1.65        2.45      2.38 o
   6   6  10       81.62       81.12      3.58 o
   7   6  10        0.00        1.19      2.55 o
   8   6  10        7.67        6.72      3.46 o
  -7   7  10        0.01        1.79      3.82 o
  -6   7  10        4.58        2.30      3.90 o
  -5   7  10        0.20        1.81      3.57 o
  -4   7  10      250.93      260.55      7.29 o
  -3   7  10       99.62       93.99      4.71 o
  -2   7  10       10.92       11.70      2.72 o
  -1   7  10       10.95        7.61      2.48 o
   0   7  10      177.88      165.31      5.23 o
   1   7  10       45.18       48.32      3.60 o
   2   7  10       24.75       21.41      3.18 o
   3   7  10      347.30      350.76      7.77 o
   4   7  10      155.80      143.07      4.36 o
   5   7  10        8.48        7.91      2.78 o
   6   7  10       31.73       30.53      2.74 o
   7   7  10       14.95       16.33      2.86 o
   8   7  10        0.01       -0.03      3.20 o
  -6   8  10       27.51       28.68      5.72 o
  -5   8  10       24.44       24.91      5.22 o
  -4   8  10        3.27        3.82      4.34 o
  -3   8  10       59.24       58.87      5.97 o
  -2   8  10       24.24       13.17      4.12 o
  -1   8  10       23.32       24.75      3.72 o
   0   8  10       37.76       44.65      4.11 o
   1   8  10        9.65        8.90      2.82 o
   2   8  10       31.20       32.29      3.42 o
   3   8  10        4.48        3.96      2.64 o
   4   8  10       71.94       83.91      4.65 o
   5   8  10      241.97      258.65      8.65 o
   6   8  10       94.02       95.86      4.20 o
   7   8  10        2.93        3.66      3.00 o
   8   8  10       71.18       76.42      5.09 o
  -6   9  10       17.38       22.87      4.50 o
  -5   9  10        0.36       -0.61      5.13 o
  -4   9  10       33.38       26.89      5.01 o
  -3   9  10       75.09       78.49      6.59 o
  -2   9  10       41.00       42.47      3.64 o
  -1   9  10       17.22       15.73      3.03 o
   0   9  10       39.17       33.70      3.48 o
   1   9  10        0.02        0.57      2.67 o
   2   9  10        0.94        0.63      2.61 o
   3   9  10       11.69       10.97      2.90 o
   4   9  10      106.95      107.16      6.43 o
   5   9  10        0.26        1.10      3.01 o
   6   9  10       22.56       18.08      4.56 o
   7   9  10       65.78       74.34      6.40 o
   8   9  10       11.47       13.65      6.73 o
  -5  10  10       16.01       14.27      5.36 o
  -4  10  10       13.32        9.70      5.15 o
  -3  10  10       32.33       34.58      5.42 o
  -2  10  10       68.48       79.83      4.61 o
  -1  10  10       85.16       92.20      4.60 o
   0  10  10        2.67        2.76      2.84 o
   1  10  10        5.95        4.07      2.73 o
   2  10  10        3.39        6.40      2.55 o
   3  10  10      181.14      191.95      6.20 o
   4  10  10       71.56       60.35      5.63 o
   5  10  10        0.06        0.70      4.32 o
   6  10  10        2.15        5.02      4.08 o
   7  10  10       58.56       48.39      6.15 o
  -4  11  10       11.57       11.12      4.96 o
  -3  11  10       19.36       28.02      5.55 o
  -2  11  10       13.17       19.74      3.45 o
  -1  11  10       22.14       21.76      3.41 o
   0  11  10       99.91      101.71      5.00 o
   1  11  10        1.78        2.20      2.83 o
   2  11  10       94.29       93.39      6.42 o
   3  11  10        6.32       11.37      5.53 o
   4  11  10       14.01        7.50      4.43 o
   5  11  10        7.59        8.07      4.39 o
   6  11  10       45.92       38.58      5.92 o
   7  11  10       27.24       32.82      5.98 o
  -3  12  10       65.47       68.17      6.62 o
  -2  12  10        0.99        1.83      3.43 o
  -1  12  10        1.16        3.75      3.11 o
   0  12  10        5.09        4.54      4.12 o
   1  12  10       73.11       69.83      7.27 o
   2  12  10       11.86       11.28      4.29 o
   3  12  10        0.10        2.10      4.20 o
   4  12  10        1.13        0.70      4.57 o
   5  12  10        6.85       13.15      4.98 o
   6  12  10        2.61        3.22      4.45 o
  -2  13  10       50.38       34.17      5.31 o
  -1  13  10        0.18        1.43      4.08 o
   0  13  10       14.24       19.64      4.92 o
   1  13  10       17.69       10.48      4.41 o
   2  13  10        5.41        8.75      4.31 o
   3  13  10       16.80       13.11      4.38 o
   4  13  10        7.24        7.91      4.66 o
   5  13  10        0.44        4.61      4.68 o
   1  14  10       46.79       46.18      5.66 o
   2  14  10        7.10       10.06      4.69 o
   0  -4  11       31.25       30.71      4.43 o
  -3  -3  11        7.89        5.55      3.63 o
  -2  -3  11       82.60       85.41      6.35 o
  -1  -3  11       33.60       35.45      5.03 o
   0  -3  11        7.55       10.11      3.74 o
   1  -3  11      167.75      184.67      7.15 o
   2  -3  11      146.66      155.69      6.89 o
   3  -3  11       21.46       23.58      4.52 o
  -4  -2  11       22.80       20.35      3.69 o
  -3  -2  11        0.18       -1.52      3.41 o
  -2  -2  11        2.16        1.89      3.32 o
  -1  -2  11        0.44        2.52      4.10 o
   0  -2  11       44.18       43.94      4.23 o
   1  -2  11       57.80       58.90      4.66 o
   2  -2  11        9.10        7.65      3.45 o
   3  -2  11        9.19        7.41      3.59 o
   4  -2  11       17.99       27.92      4.36 o
  -5  -1  11       20.28       22.10      3.90 o
  -4  -1  11       29.78       32.87      4.20 o
  -3  -1  11        0.15       -1.18      2.42 o
  -2  -1  11      124.76      123.15      4.86 o
  -1  -1  11        6.28        5.47      3.17 o
   0  -1  11      380.76      375.73      7.37 o
   1  -1  11       54.80       48.01      4.28 o
   2  -1  11      123.08      149.30      6.11 o
   3  -1  11       78.79       69.95      4.75 o
   4  -1  11        0.05        2.39      3.49 o
   5  -1  11       27.61       32.17      4.06 o
  -6   0  11        2.11        5.78      3.63 o
  -5   0  11       10.14       10.87      2.99 o
  -4   0  11      105.73       98.82      4.71 o
  -3   0  11      195.15      185.72      6.74 o
  -2   0  11       35.51       25.22      3.66 o
  -1   0  11        9.58        8.91      3.36 o
   0   0  11       25.00       24.77      4.08 o
   1   0  11       39.02       39.66      3.21 o
   2   0  11       24.63       21.68      3.48 o
   3   0  11        2.58        2.83      2.50 o
   4   0  11       50.04       49.44      5.09 o
   5   0  11        6.12        9.76      3.33 o
   6   0  11       11.44       15.02      9.54 o
  -6   1  11        2.73        3.25      3.71 o
  -5   1  11       38.69       37.35      4.32 o
  -4   1  11      112.52      114.17      4.69 o
  -3   1  11       18.04       17.16      2.75 o
  -2   1  11        0.07       -0.06      2.77 o
  -1   1  11      148.87      163.84      5.80 o
   0   1  11        0.91        1.87      4.02 o
   1   1  11       52.71       49.43      3.30 o
   2   1  11        5.03        5.96      2.41 o
   3   1  11       51.99       51.47      4.14 o
   4   1  11       30.20       22.87      4.03 o
   5   1  11        0.90        0.71      3.00 o
   6   1  11        0.28        2.13      3.35 o
  -6   2  11        0.59        1.51      3.45 o
  -5   2  11       37.81       35.31      4.13 o
  -4   2  11      324.67      303.16      7.92 o
  -3   2  11        8.47       10.71      2.47 o
  -2   2  11      173.34      164.07      5.82 o
  -1   2  11      140.18      149.25      5.40 o
   0   2  11       76.16       69.53      4.03 o
   1   2  11        7.51        7.83      2.72 o
   2   2  11        6.12        6.56      3.16 o
   3   2  11       37.17       33.36      3.10 o
   4   2  11       24.56       28.07      3.55 o
   5   2  11       18.41       12.25      3.37 o
   6   2  11        2.36        2.91      3.62 o
   7   2  11        5.57        7.15      4.63 o
  -6   3  11        2.03        1.33      4.52 o
  -5   3  11        0.87        1.18      3.21 o
  -4   3  11      231.59      236.91      7.05 o
  -3   3  11        7.65        9.13      2.96 o
  -2   3  11       22.27       24.59      3.47 o
  -1   3  11      420.48      411.33      8.06 o
   0   3  11      382.95      361.67      8.33 o
   1   3  11       15.64       12.73      4.26 o
   2   3  11      236.11      234.16      8.34 o
   3   3  11        3.80        4.52      3.13 o
   4   3  11       22.56       28.20      3.10 o
   5   3  11       34.31       35.30      4.01 o
   6   3  11        1.03        0.81      3.45 o
   7   3  11       11.46       10.89      4.73 o
  -6   4  11       17.02       22.03      4.15 o
  -5   4  11        0.42        4.11      4.88 o
  -4   4  11      115.06       97.06      6.71 o
  -3   4  11        7.06        8.02      4.59 o
  -2   4  11       27.47       28.05      5.78 o
  -1   4  11       93.04       97.90      5.62 o
   0   4  11      198.03      188.89      9.77 o
   1   4  11       71.49       74.24      5.84 o
   2   4  11      115.68      117.61      6.61 o
   3   4  11       17.81       11.77      3.91 o
   4   4  11       11.02        9.49      2.72 o
   5   4  11       38.69       35.98      3.41 o
   6   4  11       33.88       43.19      4.43 o
   7   4  11        0.92        0.48      4.53 o
  -6   5  11       43.13       38.45      5.66 o
  -5   5  11        3.85        7.34      3.70 o
  -4   5  11        1.53        5.21      3.39 o
  -3   5  11       38.29       35.11      6.17 o
  -2   5  11      136.50      143.74     20.21 o
  -1   5  11       23.85       19.81      4.34 o
   0   5  11      156.65      142.08      7.10 o
   1   5  11      483.30      489.96     11.40 o
   2   5  11      114.10      111.36      6.59 o
   3   5  11      227.38      214.67      7.99 o
   4   5  11       52.56       51.59      5.19 o
   5   5  11       20.61       19.71      3.11 o
   6   5  11        9.62       10.92      2.82 o
   7   5  11       17.14       20.92      3.45 o
  -6   6  11        4.79        3.76      3.97 o
  -5   6  11      124.50      109.85      5.74 o
  -4   6  11        2.48        4.40      3.27 o
  -3   6  11       94.60       97.51      4.79 o
  -2   6  11       86.42       98.40      6.60 o
  -1   6  11      150.46      165.92      7.79 o
   0   6  11       41.69       43.10      4.75 o
   1   6  11       36.64       48.58      5.28 o
   2   6  11      227.59      209.88      8.04 o
   3   6  11        0.55        4.04      4.62 o
   4   6  11      318.95      328.65     12.12 o
   5   6  11      160.64      146.86      7.71 o
   6   6  11       39.43       37.14      2.97 o
   7   6  11       10.78       11.09      2.55 o
   8   6  11        0.44        0.95      3.25 o
  -6   7  11        3.94        5.51      3.87 o
  -5   7  11       17.80       13.52      3.85 o
  -4   7  11       57.43       68.59      4.75 o
  -3   7  11       16.02       16.20      4.33 o
  -2   7  11        7.68       12.67      6.61 o
  -1   7  11        2.12        7.12      4.11 o
   0   7  11       34.38       32.96      3.18 o
   1   7  11       42.26       42.94      3.70 o
   2   7  11       12.01       15.70      3.16 o
   3   7  11       84.61       85.90      4.82 o
   4   7  11        5.18        9.22      4.00 o
   5   7  11       73.83       78.54      5.99 o
   6   7  11       15.99       16.90      3.30 o
   7   7  11       21.13       16.73      3.14 o
  -6   8  11        0.11       -0.64      5.31 o
  -5   8  11       77.89       70.63      7.16 o
  -4   8  11        4.31        3.83      5.29 o
  -3   8  11       94.62       81.54      6.78 o
  -2   8  11      167.82      162.92      7.89 o
  -1   8  11       84.20       93.25      6.25 o
   0   8  11       12.94       14.04      2.82 o
   1   8  11      113.75      101.60      4.86 o
   2   8  11       18.88       20.16      3.46 o
   3   8  11        1.19        2.32      3.02 o
   4   8  11      163.94      162.51      6.13 o
   5   8  11      107.31      110.98      5.42 o
   6   8  11       60.00       51.95      5.34 o
   7   8  11        9.25        9.04      4.06 o
  -5   9  11        0.47        2.70      5.69 o
  -4   9  11       47.94       48.68      6.46 o
  -3   9  11       20.20       11.41      4.75 o
  -2   9  11        3.46        6.81      4.38 o
  -1   9  11       76.06       81.96      6.81 o
   0   9  11       74.86       78.78      4.47 o
   1   9  11      128.34      123.33      6.10 o
   2   9  11        8.71       10.30      3.07 o
   3   9  11       64.36       73.85      4.51 o
   4   9  11       10.26        9.38      3.14 o
   5   9  11        0.04        1.70      3.14 o
   6   9  11        0.00        7.22      5.68 o
   7   9  11       20.76       22.50      7.15 o
  -5  10  11       40.66       43.16      6.14 o
  -4  10  11       69.92       71.42      6.85 o
  -3  10  11        0.07        0.80      4.42 o
  -2  10  11        9.51       12.62      4.68 o
  -1  10  11       46.00       41.88      3.82 o
   0  10  11       42.27       36.26      3.81 o
   1  10  11       15.94       22.73      3.50 o
   2  10  11        3.93        4.43      2.91 o
   3  10  11       10.43        8.45      3.18 o
   4  10  11       36.27       37.12      3.85 o
   5  10  11       38.40       40.30      6.02 o
   6  10  11      138.98      143.49      8.48 o
   7  10  11       53.64       51.35      6.41 o
  -4  11  11        6.88        4.18      5.16 o
  -3  11  11        0.03        0.85      5.22 o
  -2  11  11       20.78       23.31      4.98 o
  -1  11  11       23.76       33.24      3.91 o
   0  11  11       11.32        8.27      3.16 o
   1  11  11       12.21       18.41      3.39 o
   2  11  11       94.78       87.40      4.84 o
   3  11  11       71.30       61.77      8.35 o
   4  11  11       43.37       38.21      5.55 o
   5  11  11       23.24       33.67      5.48 o
   6  11  11       32.76       34.32      5.39 o
  -3  12  11       32.42       42.89     10.45 o
  -2  12  11       11.29       17.16      4.76 o
  -1  12  11      100.09      101.78      5.43 o
   0  12  11      120.27      114.12      7.46 o
   1  12  11       27.56       24.26      5.05 o
   2  12  11        0.16        2.99      4.75 o
   3  12  11       18.97       16.62      4.51 o
   4  12  11        0.39        1.63      4.72 o
   5  12  11       34.36       30.45      6.70 o
  -1  13  11       26.13       26.31      5.13 o
   0  13  11        0.15       -0.76      4.51 o
   1  13  11       42.26       37.95      5.74 o
   2  13  11        3.20        4.56      4.51 o
   3  13  11        4.00        7.41      4.45 o
   4  13  11        5.12        3.75      4.55 o
  -2  -2  12       19.32       14.59      4.29 o
  -1  -2  12       89.33      104.90     20.55 o
   0  -2  12       39.16       44.58      4.57 o
   1  -2  12       23.39       22.34      4.10 o
   2  -2  12        1.72        3.53      3.55 o
  -3  -1  12        1.44        2.78      3.55 o
  -2  -1  12        5.38        5.53      2.94 o
  -1  -1  12        1.82        2.70      3.49 o
   0  -1  12        0.83        1.43      3.48 o
   1  -1  12       22.21       30.11      4.06 o
   2  -1  12      144.11      154.61      8.33 o
   3  -1  12        3.52        7.80      4.88 o
   4  -1  12       24.52       22.78      5.83 o
  -4   0  12       29.71       33.18      4.30 o
  -3   0  12       14.65       11.21      2.95 o
  -2   0  12       34.21       28.41      3.35 o
  -1   0  12      119.24      112.48      4.79 o
   0   0  12        0.09        0.28      2.75 o
   1   0  12      256.09      288.06      7.94 o
   2   0  12        5.52        1.52      4.31 o
   3   0  12       55.68       48.57      6.30 o
   4   0  12        1.77        6.21      4.15 o
   5   0  12       19.91       19.21      4.18 o
  -5   1  12        1.32        2.98      4.32 o
  -4   1  12       23.12       19.13      4.02 o
  -3   1  12       16.49       17.54      3.78 o
  -2   1  12        6.00       14.98      3.34 o
  -1   1  12        0.13        0.42      3.02 o
   0   1  12       81.40       83.78      4.94 o
   1   1  12        1.95        2.46      3.57 o
   2   1  12        6.82        2.26      4.10 o
   3   1  12        0.80        1.47      4.54 o
   4   1  12       95.78      100.69      5.65 o
   5   1  12        0.01        1.51      3.41 o
  -5   2  12        7.82        4.93      4.85 o
  -4   2  12      116.22      120.68      7.54 o
  -3   2  12       35.44       36.65      3.94 o
  -2   2  12       40.86       45.40      4.21 o
  -1   2  12      125.97      121.49      5.31 o
   0   2  12       58.79       56.95      4.07 o
   1   2  12      174.21      155.28      7.78 o
   2   2  12       38.39       34.10      4.01 o
   3   2  12        0.57        2.00      4.10 o
   4   2  12       20.91       11.18      3.48 o
   5   2  12        2.45        4.25      3.48 o
   6   2  12        8.16        4.90      3.47 o
  -5   3  12       10.96        8.49      4.78 o
  -4   3  12       48.81       55.68      6.38 o
  -3   3  12        0.13        5.03      4.64 o
  -2   3  12        2.60        4.52      3.11 o
  -1   3  12       15.00       22.31      3.40 o
   0   3  12       76.77       76.27      6.35 o
   1   3  12       72.48       63.10      5.87 o
   2   3  12       17.40       13.49      4.51 o
   3   3  12       20.13       22.81      3.78 o
   4   3  12        1.39        4.59      3.18 o
   5   3  12        8.78       14.80      3.57 o
   6   3  12        1.64        2.58      3.36 o
  -6   4  12       23.36       28.02      6.20 o
  -5   4  12       16.52       13.39      7.15 o
  -4   4  12        9.25       13.82      5.42 o
  -3   4  12      220.81      213.94      9.23 o
  -2   4  12      114.51      115.76      7.36 o
  -1   4  12       18.38       21.73      5.02 o
   0   4  12       69.96       69.29      6.15 o
   1   4  12      145.57      126.68      7.30 o
   2   4  12       45.10       47.17      5.24 o
   3   4  12        4.23        7.82      4.10 o
   4   4  12       73.54       88.62      5.19 o
   5   4  12       49.84       58.94      4.88 o
   6   4  12        3.42        7.03      3.69 o
  -6   5  12       19.05       18.48      4.16 o
  -5   5  12       60.12       67.97      5.06 o
  -4   5  12       91.20       89.12      7.01 o
  -3   5  12       47.97       39.56      6.01 o
  -2   5  12       60.72       68.14      6.48 o
  -1   5  12       88.51       91.27      6.88 o
   0   5  12        0.32        2.17      4.43 o
   1   5  12       11.87       15.86      6.12 o
   2   5  12        3.41        4.47      4.19 o
   3   5  12        0.02        3.09      4.12 o
   4   5  12        3.08        6.13      3.98 o
   5   5  12        1.52        4.31      3.49 o
   6   5  12       15.86       15.78      3.63 o
   7   5  12       57.56       71.18      5.25 o
  -5   6  12        8.97       16.43      5.52 o
  -4   6  12        0.99        4.65      4.89 o
  -3   6  12       40.16       46.78      5.89 o
  -2   6  12       34.76       35.06      5.15 o
  -1   6  12        0.01       -0.74      3.98 o
   0   6  12      167.96      163.02      7.68 o
   1   6  12      106.03      104.59      6.56 o
   2   6  12        3.36        5.39      4.25 o
   3   6  12      121.26      105.17      6.48 o
   4   6  12      116.61      121.04      6.96 o
   5   6  12      128.26      123.19      8.43 o
   6   6  12        9.60        8.10      3.23 o
   7   6  12        7.91       10.58      3.98 o
  -5   7  12        5.48        5.08      5.73 o
  -4   7  12        8.19       11.27      5.45 o
  -3   7  12       19.19       24.94      7.52 o
  -2   7  12       17.56       28.82      5.19 o
  -1   7  12       33.72       30.23      4.99 o
   0   7  12       37.89       32.70      4.88 o
   1   7  12        9.75       11.60      4.58 o
   2   7  12      113.76      105.76      8.64 o
   3   7  12       20.21       24.81      4.89 o
   4   7  12        0.56        0.41      4.14 o
   5   7  12       39.10       25.58      4.94 o
   6   7  12      153.50      143.51      8.46 o
   7   7  12        2.13        2.21      3.32 o
  -5   8  12       49.92       41.71      7.98 o
  -4   8  12       60.77       69.47      6.59 o
  -3   8  12        6.05        6.67      4.90 o
  -2   8  12       45.75       44.17      5.56 o
  -1   8  12      206.42      182.72     16.76 o
   0   8  12      110.24      105.46      6.81 o
   1   8  12        8.82       12.04      3.09 o
   2   8  12       99.59       88.14      4.85 o
   3   8  12       75.95       83.14      5.03 o
   4   8  12       24.51       23.89      4.73 o
   5   8  12      133.85      112.92      7.03 o
   6   8  12        0.00       -2.15      4.10 o
   7   8  12        9.59        7.16      3.50 o
  -4   9  12       29.50       26.02      5.81 o
  -3   9  12        1.42        6.09      4.61 o
  -2   9  12       15.45       11.38      4.37 o
  -1   9  12        1.22        6.87      5.03 o
   0   9  12       62.36       63.70      5.99 o
   1   9  12        7.33        8.35      3.16 o
   2   9  12       22.95       25.22      3.68 o
   3   9  12        4.94        7.73      3.49 o
   4   9  12       22.96       27.50      3.91 o
   5   9  12       75.82       82.90      5.32 o
   6   9  12        7.79        7.31      4.14 o
  -4  10  12      189.50      196.68     10.44 o
  -3  10  12        9.82       12.57      4.66 o
  -2  10  12       44.31       44.53      5.85 o
  -1  10  12       28.16       19.64      4.88 o
   0  10  12       92.16       83.63     10.36 o
   1  10  12       91.80       93.32      5.13 o
   2  10  12        4.67        3.78      3.11 o
   3  10  12       45.38       46.15      4.24 o
   4  10  12       16.64        8.93      3.32 o
   5  10  12       18.18       16.79      4.92 o
   6  10  12       15.50       15.02      4.63 o
  -3  11  12        6.61       11.43      5.43 o
  -2  11  12       53.09       65.60      6.21 o
  -1  11  12        2.28        6.94      5.51 o
   0  11  12       21.14       20.03      4.80 o
   1  11  12        6.79        6.83      3.40 o
   2  11  12        2.93        5.00      3.27 o
   3  11  12        4.35        2.56      4.43 o
   4  11  12       57.50       65.33      6.11 o
   5  11  12       36.92       31.49      5.49 o
  -2  12  12       87.89       99.95      7.25 o
  -1  12  12       40.38       34.13      5.48 o
   0  12  12       19.16       28.27      4.01 o
   1  12  12       87.87       88.44      9.52 o
   2  12  12        5.63        6.89      4.67 o
   3  12  12       65.56       62.06      8.20 o
   4  12  12       39.39       37.92      6.11 o
   0  13  12       29.95       18.75      5.04 o
   1  13  12       14.10       10.90      4.88 o
   2  13  12        2.16        2.97      4.90 o
  -2   0  13       15.29       18.47      3.33 o
  -1   0  13        1.34        2.36      2.91 o
   0   0  13       29.34       44.28      5.57 o
   1   0  13        7.06       11.82      4.59 o
   2   0  13        7.42       15.09      4.66 o
  -3   1  13        0.69        2.01      3.43 o
  -2   1  13        0.68        0.92      3.34 o
  -1   1  13        7.18        5.30      3.57 o
   0   1  13        0.33        1.63      3.73 o
   1   1  13        9.68       12.70      4.92 o
   2   1  13       39.64       46.01      5.79 o
   3   1  13        4.55        8.96      5.10 o
   4   1  13       54.74       79.95      7.13 o
  -4   2  13       79.97       78.34     10.37 o
  -3   2  13        5.84        9.09      3.63 o
  -2   2  13       77.70       81.77      6.55 o
  -1   2  13        6.75        6.50      4.85 o
   0   2  13       25.79       29.63      5.17 o
   1   2  13       21.59       18.76      4.13 o
   2   2  13       66.30       81.23      6.44 o
   3   2  13        2.18        3.14      4.70 o
   4   2  13       48.25       62.63      6.86 o
  -4   3  13       57.09       62.13      6.49 o
  -3   3  13        0.34        3.44      4.70 o
  -2   3  13       33.91       40.55      6.18 o
  -1   3  13       21.55       26.74      6.91 o
   0   3  13        7.21        8.24      4.65 o
   1   3  13        0.52       -2.11      4.66 o
   2   3  13       23.73       28.97      4.21 o
   3   3  13       13.56       11.39      4.76 o
   4   3  13       13.44       23.09      5.05 o
   5   3  13        4.88        9.15      3.75 o
  -4   4  13       17.61       24.44      5.87 o
  -3   4  13      144.85      125.00      8.09 o
  -2   4  13      101.21      112.16      7.49 o
  -1   4  13       18.23       15.13      5.00 o
   0   4  13       51.39       49.97      5.79 o
   1   4  13       44.43       48.98      6.24 o
   2   4  13       14.01       15.82      4.82 o
   3   4  13       17.69       21.41      3.92 o
   4   4  13        4.91        7.15      4.31 o
   5   4  13        5.84        3.29      4.32 o
  -4   5  13      153.34      167.04      8.74 o
  -3   5  13        6.83        4.58      5.20 o
  -2   5  13       15.12       22.44      5.49 o
  -1   5  13        9.22        6.65      4.61 o
   0   5  13        0.39        2.47      4.74 o
   1   5  13        1.00        2.56      4.42 o
   2   5  13       36.67       38.06      5.32 o
   3   5  13       32.49       37.95      5.34 o
   4   5  13        2.25        3.08      3.49 o
   5   5  13       33.41       28.99      5.16 o
   6   5  13        0.11        2.18      3.54 o
  -4   6  13        0.07        3.32      4.88 o
  -3   6  13       43.08       36.00      6.31 o
  -2   6  13      211.44      229.51      9.86 o
  -1   6  13      148.86      159.57      8.35 o
   0   6  13       16.79       26.61      5.05 o
   1   6  13      116.55      108.11      6.74 o
   2   6  13       52.89       56.87      5.96 o
   3   6  13        4.65        5.47      3.98 o
   4   6  13       23.74       26.80      5.20 o
   5   6  13        3.70        3.86      3.71 o
   6   6  13        0.00       -0.70      4.49 o
  -4   7  13        2.01       -0.57      5.19 o
  -3   7  13        4.18        4.71      5.02 o
  -2   7  13       49.87       49.92      6.17 o
  -1   7  13        0.33       -0.49      4.69 o
   0   7  13      149.84      144.31     12.93 o
   1   7  13        0.00        2.72      4.10 o
   2   7  13        0.23        0.58      4.47 o
   3   7  13        0.27        2.14      4.60 o
   4   7  13       16.33       14.78      5.20 o
   5   7  13       59.02       49.34     11.21 o
   6   7  13       15.51       20.75      4.22 o
  -4   8  13        8.59        5.22      4.28 o
  -3   8  13        0.41       -1.67      4.92 o
  -2   8  13        0.63        0.34      4.43 o
  -1   8  13        2.38        0.05      4.45 o
   0   8  13        2.77        3.38      4.31 o
   1   8  13       39.93       51.09      5.99 o
   2   8  13       19.27       23.16      4.88 o
   3   8  13       19.85       25.51      5.23 o
   4   8  13       27.30       23.95      5.18 o
   5   8  13       32.81       25.86      5.53 o
   6   8  13       23.53       22.91      4.08 o
  -3   9  13       55.33       75.56      6.91 o
  -2   9  13        0.45        1.28      4.65 o
  -1   9  13        1.61        4.15      4.54 o
   0   9  13        4.24        7.17      4.35 o
   1   9  13       41.01       44.93      5.67 o
   2   9  13        7.42        6.67      3.24 o
   3   9  13       73.88       86.25      8.73 o
   4   9  13       25.38       20.96      5.03 o
   5   9  13       14.78       16.73      5.05 o
  -3  10  13        8.95        6.78      4.42 o
  -2  10  13        0.00        2.27      4.76 o
  -1  10  13        2.59        0.55      4.47 o
   0  10  13        9.74       12.43      4.67 o
   1  10  13        7.37       12.06      4.65 o
   2  10  13        2.37        2.97      3.40 o
   3  10  13        6.48        7.35      3.34 o
   4  10  13       35.50       29.55      4.36 o
   5  10  13       93.87      105.97      7.58 o
  -2  11  13       38.63       38.26      6.38 o
  -1  11  13        0.88        1.54      4.83 o
   0  11  13        1.46        2.33      4.57 o
   1  11  13        0.14        8.65      4.58 o
   2  11  13       24.30       23.10      3.95 o
   3  11  13        6.89        8.78      5.03 o
   4  11  13       28.42       35.70      5.64 o
   0  12  13        0.65        0.70      4.51 o
   1  12  13        2.17        9.70      8.49 o
   2  12  13        8.18        7.32      5.05 o
   3  12  13        0.11       -1.38      4.96 o
  -1   2  14       17.09       17.32      5.49 o
   0   2  14       44.44       44.18      4.87 o
   1   2  14        0.44        0.16      4.38 o
   2   2  14       25.60       37.83      6.87 o
  -2   3  14        9.67       16.19      4.85 o
  -1   3  14        5.01       12.11      5.53 o
   0   3  14       52.83       54.46      6.51 o
   1   3  14      162.10      193.68      7.52 o
   2   3  14       18.86       31.76      5.55 o
   3   3  14       86.97      115.36      8.31 o
  -3   4  14        0.01        6.13      4.92 o
  -2   4  14       42.74       37.16      5.83 o
  -1   4  14        4.79        6.46      4.90 o
   0   4  14       47.18       42.56      6.31 o
   1   4  14       22.17       22.85      5.32 o
   2   4  14       95.90       92.19     12.24 o
   3   4  14        1.24        7.30      4.23 o
   4   4  14        8.39       13.90      4.71 o
  -3   5  14       52.36       56.29      9.67 o
  -2   5  14       69.11       73.85      7.33 o
  -1   5  14       14.89       13.70      4.66 o
   0   5  14        4.98        4.58      4.35 o
   1   5  14        2.48        3.33      4.74 o
   2   5  14        8.82       12.11      4.81 o
   3   5  14        1.07       -0.37      4.25 o
   4   5  14        5.37        7.28      4.50 o
  -3   6  14      102.99      116.87      8.28 o
  -2   6  14        2.95        4.43      4.86 o
  -1   6  14       36.15       40.68      6.02 o
   0   6  14        4.60        4.77      4.61 o
   1   6  14        0.47        0.28      4.63 o
   2   6  14       36.55       33.96      5.54 o
   3   6  14        3.11        6.24      4.82 o
   4   6  14       11.75        9.69      4.83 o
  -3   7  14        1.80        1.75      4.68 o
  -2   7  14       16.03       14.30      5.00 o
  -1   7  14        5.38        7.42      5.05 o
   0   7  14       44.99       48.03      6.21 o
   1   7  14       34.84       43.71      6.36 o
   2   7  14        1.90        2.51      4.90 o
   3   7  14       13.52       11.98      4.95 o
   4   7  14       53.09       56.60      6.38 o
  -3   8  14        2.84        5.14      5.48 o
  -2   8  14       38.80       37.58      6.26 o
  -1   8  14       18.50       19.76      4.94 o
   0   8  14       14.57       12.39      4.75 o
   1   8  14      203.52      231.49     12.47 o
   2   8  14        0.02       -0.55      4.44 o
   3   8  14       41.20       47.03      6.05 o
   4   8  14       32.67       30.65      6.00 o
  -2   9  14        2.46        8.39      4.93 o
  -1   9  14        0.51        0.51      5.37 o
   0   9  14        1.82        0.96      4.66 o
   1   9  14       28.33       29.99      5.55 o
   2   9  14       31.35       38.08      5.56 o
   3   9  14       58.09       73.77      6.98 o
   4   9  14       15.75       24.55      5.41 o
  -1  10  14        6.08        5.09      5.29 o
   0  10  14        5.19        9.20      4.75 o
   1  10  14       24.88       30.53      5.83 o
   2  10  14       17.58       18.58      5.19 o
   3  10  14       76.56       83.39      6.83 o
   0  11  14        2.25        8.77      4.89 o
   1  11  14        5.57        6.57      4.67 o
   2  11  14        6.03       10.21      4.96 o
   0   5  15        0.23        1.28      5.42 o
   1   5  15       47.94       47.73      6.54 o
   0   6  15      104.66      105.21      8.27 o
   1   6  15        0.12       -1.34      4.88 o
   2   6  15       55.46       72.20      8.86 o
   0   7  15        8.38       11.99      5.32 o
   1   7  15        9.86        8.00      5.46 o
   2   7  15       22.20       21.58      5.79 o
   0   8  15        1.45        1.90      4.78 o
   1   8  15        3.59        2.82      5.06 o
   2   8  15       11.91       13.02      5.01 o
 
